# Supplementary material for: ChREBPα: a central metabolic sensor driving lipid droplet renewal in preimplantation mouse embryos
Source: Front Cell Dev Biol. 2026 Apr 23;14:1793255. doi: 10.3389/fcell.2026.1793255 (PMC13149441; doi:10.3389/fcell.2026.1793255)
Supplement: Supplementary file 2 [file Table1.xlsx]

## Sheet: Foglio1
ID	log2FoldChange	pvalue	padj	Control1	Control2	Control3	Delipidated1	Delipidated2	Delipidated3	Gene.name
ENSMUSG00000026728	-8.64495	4.93353e-09	7.12254e-05	65.6567	41.4703	88.9005	0	0	0	Vim
ENSMUSG00000005373	1.37371	2.39897e-06	0.0173169	408.806	292.997	319.13	807.926	1181.57	653.55	Mlxipl (ChREBP)
ENSMUSG00000002602	-8.18694	4.54643e-06	0.0218789	23.5373	1.80306	117.394	0	0	0	Axl
ENSMUSG00000018909	-2.80374	1.71453e-05	0.0530411	116.448	89.2513	87.7608	16.3819	9.04029	16.5718	Arrb1
ENSMUSG00000070645	7.28406	2.20438e-05	0.0530411	0	0	0	34.9977	27.1209	31.0721	Ren1
ENSMUSG00000097397	-7.5602	1.93806e-05	0.0530411	12.3881	25.2428	54.708	0	0	0	Gm16861
ENSMUSG00000022454	-7.43655	8.81283e-05	0.12852	18.5821	3.60611	62.6863	0	0	0	Nell2
ENSMUSG00000040061	-7.32027	8.90214e-05	0.12852	11.1493	13.5229	53.5683	0	0	0	Plcb2
ENSMUSG00000075015	-1.79023	7.87815e-05	0.12852	623.119	201.041	492.372	80.4203	103.963	196.79	Gm10801
ENSMUSG00000090394	-7.28534	6.30935e-05	0.12852	28.4925	17.129	30.7733	0	0	0	4930523C07Rik
ENSMUSG00000025993	-3.48344	0.00012143	0.135475	70.6119	29.7504	72.944	2.97853	5.42418	7.25016	Slc40a1
ENSMUSG00000033174	2.24308	0.000159526	0.135475	78.0448	34.2581	13.677	133.289	262.168	198.861	Mgll
ENSMUSG00000042750	-4.56025	0.000137274	0.135475	65.6567	44.1749	22.795	0	2.71209	3.10721	Bex2
ENSMUSG00000049775	-5.42913	0.000149687	0.135475	26.0149	27.0458	62.6863	0	2.71209	0	Tmsb4x
ENSMUSG00000060510	-7.29882	0.000103843	0.135475	13.6269	9.91681	53.5683	0	0	0	Zfp266
ENSMUSG00000092415	7.09772	0.000138946	0.135475	0	0	0	58.0813	15.3685	8.28589	Gm20513
ENSMUSG00000104303	-1.70417	0.000151246	0.135475	485.612	347.088	289.497	47.6565	124.756	172.968	Gm36976
ENSMUSG00000034472	1.34615	0.000198745	0.159405	117.687	118.1	103.717	344.765	276.633	241.327	Rasd2
ENSMUSG00000025969	-5.3205	0.000210249	0.159756	35.9254	36.0611	35.3323	0	2.71209	0	Nrp2
ENSMUSG00000074634	-7.04752	0.000290587	0.20976	12.3881	39.6672	12.5373	0	0	0	Tmem267
ENSMUSG00000002833	0.75659	0.000322071	0.214186	962.552	1040.36	869.63	1843.71	1610.98	1398.24	Hdgfl2
ENSMUSG00000107092	1.44123	0.000326389	0.214186	110.254	141.54	199.456	291.151	630.108	304.507	Gm7993
ENSMUSG00000039219	-0.692955	0.000457766	0.287338	1968.46	2133.02	2141.59	1494.48	1218.63	1147.6	Arid4b
ENSMUSG00000026126	1.68031	0.000513753	0.298101	54.5074	40.5688	50.149	159.351	181.71	123.253	Ptpn18
ENSMUSG00000036856	-5.36945	0.00051621	0.298101	18.5821	14.4244	67.2453	2.2339	0	0	Wnt4
ENSMUSG00000000093	-7.00999	0.000553395	0.306125	2.47761	34.2581	26.2143	0	0	0	Tbx2
ENSMUSG00000097234	3.98597	0.000583387	0.306125	3.71642	3.60611	1.13975	93.079	15.3685	25.8934	Gm26518
ENSMUSG00000097312	-1.24551	0.000593718	0.306125	1844.58	583.289	1617.31	409.548	504.448	792.339	Gm26870
ENSMUSG00000053930	-7.28935	0.000639085	0.318154	32.2089	0	44.4503	0	0	0	Shisa6
ENSMUSG00000020473	-6.64503	0.000692623	0.329974	2.47761	1.80306	91.18	0	0	1.03574	Aebp1
ENSMUSG00000030268	-1.18735	0.00071436	0.329974	463.313	695.98	900.403	393.91	334.491	175.039	Bcat1
ENSMUSG00000040848	-5.23666	0.000777108	0.329974	16.1045	21.6367	53.5683	2.2339	0	0	Sft2d2
ENSMUSG00000065676	-6.34797	0.000750167	0.329974	14.8657	3.60611	59.267	0	0.904029	0	Snord42b
ENSMUSG00000094786	-3.83094	0.00076627	0.329974	23.5373	33.3565	102.578	0	7.23223	4.14295	Gm14403
ENSMUSG00000030088	-6.27568	0.000801652	0.33067	3.71642	41.4703	28.4938	0	0.904029	0	Aldh1l1
ENSMUSG00000020374	-7.19203	0.000840226	0.336954	0	27.0458	44.4503	0	0	0	Rasgef1c
ENSMUSG00000014351	-6.18305	0.000887808	0.34539	33.4478	6.3107	29.6335	0	0.904029	0	Gip
ENSMUSG00000022553	3.05285	0.000920935	0.34539	11.1493	1.80306	11.3975	107.972	28.9289	62.1442	Maf1
ENSMUSG00000030770	-7.27978	0.000933033	0.34539	0	5.40917	70.6645	0	0	0	Parva
ENSMUSG00000104046	-1.1599	0.000998816	0.360498	372.88	274.065	534.543	198.072	150.973	179.182	Gm37567
ENSMUSG00000033170	-6.07448	0.00103746	0.365311	13.6269	24.3413	26.2143	0	0	1.03574	Card10
ENSMUSG00000000303	-0.733452	0.00123638	0.39616	868.403	985.37	1002.98	576.345	630.108	511.654	Cdh1
ENSMUSG00000027030	-5.56675	0.00124401	0.39616	45.8358	18.0306	13.677	1.48926	0	0	Stk39
ENSMUSG00000060550	-1.52099	0.00126227	0.39616	192.015	238.905	161.845	86.3773	81.3626	38.3223	H2-Q7
ENSMUSG00000094796	0.910083	0.00118171	0.39616	351.821	249.723	322.549	492.946	608.412	633.871	BC147527
ENSMUSG00000098234	2.32855	0.00116859	0.39616	18.5821	10.8183	13.677	75.9525	75.0344	64.2157	Snhg6
ENSMUSG00000030979	-4.65699	0.00142572	0.420062	23.5373	48.6825	26.2143	0	0	4.14295	Uros
ENSMUSG00000043747	-7.05205	0.00141893	0.420062	29.7313	35.1596	0	0	0	0	1520401A03Rik
ENSMUSG00000068220	-3.44517	0.00140951	0.420062	18.5821	48.6825	52.4285	5.95706	1.80806	3.10721	Lgals1
ENSMUSG00000032446	-2.21348	0.00154375	0.437002	68.1343	53.1902	110.556	17.8712	14.4645	17.6075	Eomes
ENSMUSG00000083992	-2.42713	0.00152705	0.437002	50.791	96.4635	58.1273	7.44632	14.4645	16.5718	Gm11478
ENSMUSG00000058670	-4.66636	0.00158372	0.439695	54.5074	15.326	29.6335	0	0	4.14295	4932411N23Rik
ENSMUSG00000025092	-1.51148	0.00170642	0.43992	157.328	139.737	134.491	46.1672	44.2974	61.1085	Hspa12a
ENSMUSG00000032181	1.03556	0.00163662	0.43992	267.582	158.669	196.037	482.522	352.571	438.117	Scg3
ENSMUSG00000069833	-2.17791	0.00169524	0.43992	132.552	60.4024	320.27	21.5943	74.1304	17.6075	Ahnak
ENSMUSG00000086822	-7.15556	0.00169139	0.43992	3.71642	0	66.1055	0	0	0	5330413P13Rik
ENSMUSG00000009114	-4.79032	0.00191033	0.450261	12.3881	18.0306	47.8695	0	0.904029	2.07147	2610028H24Rik
ENSMUSG00000022358	-2.64452	0.00191322	0.450261	76.8059	139.737	33.0528	5.21242	7.23223	27.9649	Fbxo32
ENSMUSG00000029121	-4.24753	0.00186581	0.450261	17.3433	40.5688	31.913	0	1.80806	3.10721	Crmp1
ENSMUSG00000036093	-1.41255	0.0018011	0.450261	158.567	195.632	198.317	87.8666	47.0095	72.5016	Arl5a
ENSMUSG00000110421	-3.55483	0.00193365	0.450261	40.8806	25.2428	95.7391	0	2.71209	11.3931	Gm9689
ENSMUSG00000110519	-6.99726	0.00189115	0.450261	0	48.6825	13.677	0	0	0	Olfr839-ps1
ENSMUSG00000087784	6.87201	0.00199393	0.456927	0	0	0	59.5706	0	10.3574	Gm23171
ENSMUSG00000036315	-1.21765	0.00210793	0.475503	218.03	246.117	213.133	103.504	113.908	73.5373	Znrd1
ENSMUSG00000062376	4.57537	0.00216824	0.481582	2.47761	0.901528	0	26.0621	29.833	22.7862	Borcs7
ENSMUSG00000021662	-1.81614	0.00233264	0.510248	104.06	76.6299	113.975	28.296	33.4491	21.7505	Arhgef28
ENSMUSG00000020950	-5.22987	0.00262094	0.518814	1.23881	5.40917	103.717	0	0	3.10721	Foxg1
ENSMUSG00000025480	3.52312	0.00258847	0.518814	2.47761	2.70458	3.41925	50.635	18.0806	30.0364	Syce1
ENSMUSG00000026637	-6.91537	0.00262336	0.518814	11.1493	47.781	0	0	0	0	Traf5
ENSMUSG00000026670	0.952313	0.00259881	0.518814	380.313	775.314	401.192	960.575	1290.95	764.374	Uap1
ENSMUSG00000040521	2.13363	0.00249165	0.518814	18.5821	13.5229	29.6335	147.437	64.1861	58.0013	Tsfm
ENSMUSG00000041773	-1.8904	0.00246087	0.518814	107.776	101.873	104.857	23.0836	46.1055	15.536	Enc1
ENSMUSG00000102782	-4.4322	0.0025837	0.518814	27.2537	14.4244	37.6118	0	2.71209	1.03574	Gm37625
ENSMUSG00000090070	5.65308	0.00269356	0.525499	1.23881	0	0	20.8497	18.0806	19.679	Gm16577
ENSMUSG00000026788	-0.743669	0.00293989	0.560801	763.104	681.555	704.366	501.137	404.101	377.008	Zbtb43
ENSMUSG00000027082	-2.03781	0.0029522	0.560801	39.6418	192.927	90.0403	30.5299	25.3128	22.7862	Tfpi
ENSMUSG00000086707	5.63849	0.00299588	0.561709	1.23881	0	0	11.9141	24.4088	21.7505	Gm12088
ENSMUSG00000018593	-3.17284	0.00312405	0.563774	43.3582	27.9474	131.071	0	7.23223	15.536	Sparc
ENSMUSG00000027900	2.11366	0.00311423	0.563774	23.5373	13.5229	15.9565	52.8689	65.0901	110.824	Dram2
ENSMUSG00000096309	-4.95817	0.00311105	0.563774	7.43283	26.1443	41.031	2.2339	0	0	Gm25208
ENSMUSG00000074968	-5.2273	0.00319408	0.569295	4.95522	36.0611	30.7733	0	0	2.07147	Ano3
ENSMUSG00000031634	2.00718	0.00333764	0.587628	32.2089	10.8183	25.0745	85.6327	64.1861	122.217	Ufsp2
ENSMUSG00000031996	-0.561907	0.00341921	0.594736	1740.52	1617.34	1743.82	1091.63	1247.56	1116.52	Aplp2
ENSMUSG00000104880	6.63197	0.00362659	0.623299	0	0	0	36.487	0	22.7862	Gm47296
ENSMUSG00000108216	6.61194	0.00396859	0.674054	0	0	0	17.1265	0	41.4295	Gm44153
ENSMUSG00000097619	6.60532	0.00423426	0.710814	0	0	0	44.6779	0	13.4646	4833422M21Rik
ENSMUSG00000044229	2.92603	0.00461941	0.766556	1.23881	21.6367	4.559	68.5062	14.4645	129.467	Nxpe4
ENSMUSG00000020598	-2.33321	0.00472035	0.769911	48.3134	22.5382	469.577	21.5943	51.5297	34.1793	Nrcam
ENSMUSG00000093773	2.84489	0.00474628	0.769911	6.19403	21.6367	0	95.3129	56.9538	50.7511	Obox3-ps7
ENSMUSG00000041607	-2.80423	0.00483797	0.776064	65.6567	14.4244	147.028	19.3604	11.7524	1.03574	Mbp
ENSMUSG00000020840	0.797435	0.00494524	0.780114	303.507	306.52	287.217	408.058	556.882	595.549	Blmh
ENSMUSG00000058298	0.758295	0.00498372	0.780114	384.03	361.513	298.615	675.381	514.393	575.87	Mcm9
ENSMUSG00000061062	2.02019	0.00506732	0.780114	9.91044	38.7657	19.3758	124.354	103.963	49.7154	Gm10093
ENSMUSG00000082406	5.53251	0.00507936	0.780114	1.23881	0	0	8.19095	34.3531	11.3931	Gm5401
ENSMUSG00000111521	-4.2473	0.00520329	0.790736	17.3433	40.5688	14.8168	0	0.904029	3.10721	Gm48529
ENSMUSG00000062961	2.05459	0.00526293	0.791468	39.6418	18.9321	10.2578	145.948	94.9231	43.5009	Ccdc177
ENSMUSG00000030067	-2.97276	0.00544518	0.810434	27.2537	57.6978	99.1583	0	15.3685	8.28589	Foxp1
ENSMUSG00000041482	-4.0188	0.00567976	0.829384	53.2686	36.0611	11.3975	5.95706	0	0	Piezo2
ENSMUSG00000074607	1.72847	0.0056874	0.829384	60.7015	26.1443	18.236	132.545	131.084	82.8589	Tox2
ENSMUSG00000030757	-2.09027	0.00580908	0.838657	55.7463	56.7963	82.062	8.19095	18.0806	19.679	Zkscan2
ENSMUSG00000079429	-1.46116	0.00587931	0.840391	132.552	219.973	224.531	86.3773	95.8271	26.9292	Mroh2a
ENSMUSG00000079509	-1.05464	0.00603214	0.853784	196.97	329.959	404.611	120.63	169.958	158.468	Zfx
ENSMUSG00000074219	1.92679	0.00615487	0.862698	17.3433	24.3413	15.9565	81.9095	47.9136	90.1091	Gm10644
ENSMUSG00000024727	-2.41754	0.00622194	0.863713	27.2537	52.2886	110.556	4.46779	19.8886	11.3931	Trpm6
ENSMUSG00000032012	2.94345	0.00642736	0.872495	3.71642	0.901528	12.5373	38.7209	59.6659	32.1078	Nectin1
ENSMUSG00000055471	3.82902	0.00652695	0.872495	7.43283	0	0	34.9977	32.5451	34.1793	Alk
ENSMUSG00000057606	-3.13058	0.00651494	0.872495	54.5074	40.5688	30.7733	0	6.3282	8.28589	Colq
ENSMUSG00000096233	-1.48937	0.00648932	0.872495	135.03	151.457	121.953	76.6971	28.9289	39.358	Gm13238
ENSMUSG00000079487	-0.819964	0.00662283	0.87719	506.671	769.003	472.997	271.791	330.875	389.437	Med12
ENSMUSG00000040026	-4.25961	0.00689758	0.905277	12.3881	2.70458	72.944	0	3.61612	1.03574	Saa3
ENSMUSG00000056380	-1.05942	0.00702121	0.9132	278.731	260.542	347.624	133.289	200.694	91.1448	Gpr50
ENSMUSG00000005198	0.514888	0.00725908	0.914643	1697.16	2228.58	1833.86	2708.97	2952.56	2570.7	Polr2a
ENSMUSG00000016831	-0.548041	0.00721566	0.914643	1502.67	1510.96	1695.95	1178.75	1111.05	930.092	Tox4
ENSMUSG00000018800	-3.97734	0.0074152	0.914643	45.8358	15.326	12.5373	0	2.71209	2.07147	Abca5
ENSMUSG00000030604	1.40081	0.00747579	0.914643	39.6418	83.8421	38.7515	139.991	160.917	129.467	Zfp626
ENSMUSG00000036850	1.46808	0.0073211	0.914643	78.0448	64.0085	27.354	134.034	220.583	113.931	Mrpl41
ENSMUSG00000045031	1.60994	0.00739682	0.914643	32.2089	30.652	27.354	93.079	70.5143	111.86	Cetn4
ENSMUSG00000051495	-2.77446	0.0073366	0.914643	33.4478	63.107	79.7825	21.5943	2.71209	1.03574	Irf2bp2
ENSMUSG00000095054	-3.00814	0.00755769	0.916894	66.8955	20.7351	59.267	0	8.13626	10.3574	Gm13146
ENSMUSG00000098022	-3.68734	0.00764048	0.919213	16.1045	11.7199	41.031	1.48926	1.80806	2.07147	Zfp82
ENSMUSG00000064343	1.3091	0.00775302	0.925044	59.4627	71.2207	39.8913	148.182	144.645	130.503	mt-Tq
ENSMUSG00000023905	-1.1959	0.00792015	0.929079	137.507	268.655	339.646	140.735	75.9385	108.752	Tnfrsf12a
ENSMUSG00000026918	0.962294	0.00792614	0.929079	335.716	667.131	258.723	1046.95	891.373	522.011	Brd3
ENSMUSG00000035245	-3.25072	0.0079799	0.929079	43.3582	29.7504	38.7515	0	2.71209	9.32163	Eogt
ENSMUSG00000029844	-3.49318	0.00825392	0.945729	65.6567	32.455	14.8168	0	9.04029	1.03574	Hoxa1
ENSMUSG00000107748	4.01805	0.0082254	0.945729	0	6.3107	0	3.72316	28.9289	74.573	Olfr766-ps1
ENSMUSG00000023075	-0.807636	0.00888976	0.956725	328.283	334.467	346.484	192.115	182.614	201.969	Akirin1
ENSMUSG00000026970	-3.6255	0.00847433	0.956725	50.791	11.7199	20.5155	2.97853	3.61612	0	Rbms1
ENSMUSG00000027936	1.38938	0.00903135	0.956725	64.4179	53.1902	44.4503	215.199	112.1	96.3235	Crtc2
ENSMUSG00000028898	-0.932729	0.00872684	0.956725	234.134	241.61	304.313	126.587	146.453	135.682	Trnau1ap
ENSMUSG00000034837	1.88884	0.00877791	0.956725	27.2537	33.3565	14.8168	56.592	172.67	50.7511	Gnat1
ENSMUSG00000038855	-4.27705	0.0087206	0.956725	27.2537	7.21222	42.1708	0	0	4.14295	Itpkb
ENSMUSG00000039770	-0.554762	0.00896694	0.956725	1429.58	1151.25	1408.73	855.582	859.732	1000.52	Ypel5
ENSMUSG00000056158	2.55593	0.00889968	0.956725	8.67164	8.11375	6.8385	32.0192	18.0806	89.0734	Car10
ENSMUSG00000087263	5.5173	0.00856906	0.956725	0	0	1.13975	13.4034	38.8733	1.03574	Gm15726
ENSMUSG00000097887	3.79533	0.00907885	0.956725	0	0.901528	4.559	15.6373	28.9289	31.0721	Gm26542
ENSMUSG00000102744	6.33334	0.00869933	0.956725	0	0	0	32.7638	15.3685	0	5830444F18Rik
ENSMUSG00000046743	-3.53767	0.00927083	0.962899	123.881	25.2428	15.9565	0	0	14.5003	Fat4
ENSMUSG00000072423	4.79731	0.00926286	0.962899	2.47761	0	0	29.0407	32.5451	3.10721	Psmb11
ENSMUSG00000110020	-1.65983	0.00952946	0.982692	81.7612	92.8574	101.438	41.6994	30.737	14.5003	Gm45441
ENSMUSG00000056155	3.12675	0.00968085	0.991223	2.47761	11.7199	0	74.4632	24.4088	27.9649	Nanos3
ENSMUSG00000066108	2.27125	0.00977425	0.993739	7.43283	8.11375	15.9565	75.2078	44.2974	32.1078	Muc5b
ENSMUSG00000000001	0.364329	0.28424	0.999965	267.582	442.65	357.882	584.536	502.64	287.935	Gnai3
ENSMUSG00000000028	0.15924	0.406984	0.999965	1209.07	1286.48	1308.43	1464.69	1450.06	1332.99	Cdc45
ENSMUSG00000000037	0.0847054	0.678577	0.999965	1362.69	1177.4	1334.65	1387.25	1198.74	1522.53	Scml2
ENSMUSG00000000056	-0.0274529	0.938723	0.999965	159.806	260.542	249.605	217.433	209.735	230.969	Narf
ENSMUSG00000000078	0.157037	0.865183	0.999965	18.5821	27.0458	45.59	67.7615	10.8484	22.7862	Klf6
ENSMUSG00000000085	0.410728	0.279076	0.999965	227.94	196.533	371.559	314.979	244.088	499.225	Scmh1
ENSMUSG00000000088	0.235016	0.66345	0.999965	122.642	95.562	66.1055	137.012	141.029	55.9298	Cox5a
ENSMUSG00000000094	0.176065	0.542759	0.999965	444.731	356.104	434.245	351.466	496.312	547.905	Tbx4
ENSMUSG00000000103	1.36077	0.251243	0.999965	0	22.5382	14.8168	43.9333	29.833	22.7862	Zfy2
ENSMUSG00000000127	0.00546513	0.987649	0.999965	240.328	173.093	223.391	214.454	239.568	184.361	Fer
ENSMUSG00000000131	0.02656	0.93121	0.999965	769.298	1097.16	580.133	1004.51	957.367	530.297	Xpo6
ENSMUSG00000000134	0.177601	0.529726	0.999965	489.328	544.523	427.406	433.376	709.663	510.618	Tfe3
ENSMUSG00000000142	0.165396	0.4936	0.999965	821.328	851.944	814.922	693.997	1062.23	1035.74	Axin2
ENSMUSG00000000148	0.151586	0.669373	0.999965	292.358	292.095	172.102	343.275	251.32	245.47	Brat1
ENSMUSG00000000149	0.202596	0.502214	0.999965	1003.43	687.866	449.062	726.016	999.856	736.409	Gna12
ENSMUSG00000000168	0.250088	0.66484	0.999965	113.97	43.2733	71.8043	116.907	62.378	92.1806	Dlat
ENSMUSG00000000171	0.574985	0.609127	0.999965	8.67164	6.3107	33.0528	8.93559	39.7773	22.7862	Sdhd
ENSMUSG00000000182	-1.92632	0.192905	0.999965	6.19403	43.2733	4.559	1.48926	3.61612	9.32163	Fgf23
ENSMUSG00000000184	-3.9034	0.013478	0.999965	26.0149	19.8336	28.4938	0	0	5.17868	Ccnd2
ENSMUSG00000000194	0.0199933	0.968152	0.999965	106.537	320.042	201.736	352.211	177.19	107.717	Gpr107
ENSMUSG00000000197	-1.93003	0.161212	0.999965	58.2239	9.91681	19.3758	0	4.52015	18.6433	Nalcn
ENSMUSG00000000202	-1.46708	0.244206	0.999965	39.6418	23.4397	25.0745	0	14.4645	17.6075	Btbd17
ENSMUSG00000000214	0.0677438	0.837854	0.999965	256.433	205.548	227.95	214.454	263.977	244.434	Th
ENSMUSG00000000247	1.14892	0.37415	0.999965	4.95522	10.8183	5.69875	8.93559	16.2725	22.7862	Lhx2
ENSMUSG00000000253	0.0363274	0.978897	0.999965	14.8657	19.8336	20.5155	8.19095	0	48.6796	Gmpr
ENSMUSG00000000275	0.270663	0.571933	0.999965	106.537	278.572	216.553	324.66	294.714	106.681	Trim25
ENSMUSG00000000276	-0.363524	0.145285	0.999965	1241.28	1918.45	1423.55	1390.97	1290.05	881.412	Dgke
ENSMUSG00000000278	0.134813	0.622021	0.999965	426.149	574.273	494.652	430.397	617.452	595.549	Scpep1
ENSMUSG00000000282	0.177132	0.740743	0.999965	68.1343	162.275	200.596	130.311	270.305	87.0019	Mnt
ENSMUSG00000000290	-0.403279	0.765423	0.999965	13.6269	18.0306	14.8168	27.5514	6.3282	1.03574	Itgb2
ENSMUSG00000000295	-1.6991	0.289605	0.999965	16.1045	29.7504	27.354	0	0	22.7862	Hddc2
ENSMUSG00000000296	0.0739393	0.938487	0.999965	13.6269	37.8642	25.0745	33.5084	9.04029	38.3223	Tpd52l1
ENSMUSG00000000301	0.428604	0.297448	0.999965	162.284	137.032	266.702	161.585	286.577	313.828	Pemt
ENSMUSG00000000305	-0.202868	0.639361	0.999965	252.716	122.608	188.059	120.63	149.165	219.576	Cdh4
ENSMUSG00000000308	-0.552665	0.757826	0.999965	14.8657	38.7657	1.13975	37.2316	0	0	Ckmt1
ENSMUSG00000000317	0.161425	0.928081	0.999965	1.23881	4.50764	21.6553	25.3175	0	5.17868	Bcl6b
ENSMUSG00000000318	0.531102	0.394244	0.999965	54.5074	95.562	26.2143	87.122	95.8271	72.5016	Clec10a
ENSMUSG00000000320	0.408274	0.34669	0.999965	175.91	127.115	121.953	265.089	175.382	122.217	Alox12
ENSMUSG00000000325	0.593808	0.264728	0.999965	97.8656	54.9932	54.708	87.8666	127.468	97.3592	Arvcf
ENSMUSG00000000326	-0.874257	0.527425	0.999965	0	45.9779	19.3758	14.148	15.3685	6.21442	Comt
ENSMUSG00000000339	-0.844642	0.231793	0.999965	73.0895	49.584	79.7825	14.8926	44.2974	53.8583	Rtca
ENSMUSG00000000340	0.226066	0.594215	0.999965	168.478	302.913	238.208	356.679	341.723	131.539	Dbt
ENSMUSG00000000346	0.119391	0.717475	0.999965	599.582	262.345	500.351	417.739	503.544	557.226	Dazap2
ENSMUSG00000000355	-0.298688	0.740143	0.999965	32.2089	47.781	17.0963	19.3604	45.2015	14.5003	Mcts1
ENSMUSG00000000365	0.629559	0.172852	0.999965	89.194	183.01	74.0838	188.392	178.998	169.861	Rnf17
ENSMUSG00000000374	0.0989947	0.749374	0.999965	929.104	809.572	381.816	775.907	698.815	796.481	Trappc10
ENSMUSG00000000378	0.594837	0.585227	0.999965	11.1493	35.1596	14.8168	55.8474	33.4491	3.10721	Ccm2
ENSMUSG00000000384	0.374223	0.235111	0.999965	257.672	198.336	271.261	328.383	320.026	293.113	Tbrg4
ENSMUSG00000000399	0.029411	0.953952	0.999965	94.1492	85.6452	76.3633	83.3988	108.484	69.3944	Ndufa9
ENSMUSG00000000402	0.0901604	0.923355	0.999965	56.9851	2.70458	59.267	52.1242	39.7773	34.1793	Egfl6
ENSMUSG00000000409	-0.424791	0.533902	0.999965	21.0597	153.26	86.621	62.5491	72.3223	60.0727	Lck
ENSMUSG00000000416	0.206566	0.700638	0.999965	193.254	54.0917	196.037	105.738	145.549	259.97	Cttnbp2
ENSMUSG00000000420	0.445495	0.487579	0.999965	130.075	50.4856	80.9223	33.5084	124.756	197.826	Galnt1
ENSMUSG00000000439	-0.0686504	0.766796	0.999965	1071.57	1136.83	1342.63	1391.72	1066.75	925.949	Mkrn2
ENSMUSG00000000440	0.325118	0.790395	0.999965	55.7463	1.80306	10.2578	62.5491	7.23223	14.5003	Pparg
ENSMUSG00000000441	-0.0369258	0.838994	0.999965	2585.39	2518.87	2197.44	2195.92	2530.38	2391.52	Raf1
ENSMUSG00000000486	-0.171872	0.894308	0.999965	4.95522	13.5229	30.7733	17.1265	1.80806	24.8577	Sept1
ENSMUSG00000000530	-1.12104	0.262229	0.999965	14.8657	39.6672	43.3105	17.1265	22.6007	5.17868	Acvrl1
ENSMUSG00000000531	0.718607	0.583831	0.999965	1.23881	9.01528	20.5155	23.0836	17.1766	10.3574	Grasp
ENSMUSG00000000532	0.733705	0.17449	0.999965	64.4179	65.8116	42.1708	86.3773	109.388	91.1448	Acvr1b
ENSMUSG00000000538	0.0543055	0.836456	0.999965	742.045	548.129	527.705	518.264	675.31	693.944	Tom1l2
ENSMUSG00000000544	-0.260685	0.807801	0.999965	60.7015	29.7504	5.69875	38.7209	37.0652	4.14295	Gpa33
ENSMUSG00000000552	0.390772	0.269691	0.999965	536.403	289.391	217.692	386.464	506.256	474.367	Zfp385a
ENSMUSG00000000555	0.395668	0.747654	0.999965	14.8657	3.60611	15.9565	17.8712	12.6564	14.5003	Itga5
ENSMUSG00000000561	0.124893	0.72918	0.999965	154.851	305.618	271.261	291.896	253.128	253.755	Wdr77
ENSMUSG00000000563	-0.144768	0.648989	0.999965	314.657	332.664	274.68	236.048	343.531	254.791	Atp5f1
ENSMUSG00000000568	-0.0163311	0.94285	0.999965	1451.88	1186.41	1408.73	1577.13	1022.46	1400.32	Hnrnpd
ENSMUSG00000000581	-0.0129449	0.973435	0.999965	314.657	275.868	217.692	144.459	329.067	328.329	C1d
ENSMUSG00000000594	-0.391151	0.0944178	0.999965	764.343	746.465	839.996	676.126	584.003	531.333	Gm2a
ENSMUSG00000000600	-0.282983	0.656286	0.999965	58.2239	109.986	54.708	83.3988	68.7062	31.0721	Krit1
ENSMUSG00000000605	-1.62005	0.352704	0.999965	29.7313	5.40917	20.5155	17.8712	0	0	Clcn4
ENSMUSG00000000628	-0.713466	0.130982	0.999965	107.776	232.594	182.36	93.079	147.357	78.716	Hk2
ENSMUSG00000000631	0.0368591	0.894482	0.999965	857.253	737.45	1006.4	602.407	876.004	1191.1	Myo18a
ENSMUSG00000000701	-0.0176807	0.966958	0.999965	825.045	197.435	646.239	354.445	492.696	800.624	Tcl1b5
ENSMUSG00000000708	-0.587698	0.229301	0.999965	149.895	196.533	98.0186	75.2078	140.125	80.7875	Kat2b
ENSMUSG00000000711	0.619487	0.159548	0.999965	226.701	156.866	84.3415	226.368	313.698	178.147	Rab5b
ENSMUSG00000000730	0.0451605	0.909138	0.999965	156.09	248.822	216.553	166.798	174.478	301.399	Dnmt3l
ENSMUSG00000000731	-0.291569	0.801719	0.999965	37.1642	13.5229	13.677	2.2339	23.5048	26.9292	Aire
ENSMUSG00000000732	0.539961	0.160692	0.999965	175.91	165.881	159.565	271.046	155.493	302.435	Icosl
ENSMUSG00000000738	-0.331354	0.452192	0.999965	167.239	250.625	229.09	273.28	135.604	104.609	Spg7
ENSMUSG00000000740	-0.326432	0.299531	0.999965	443.492	452.567	548.22	538.369	291.097	321.078	Rpl13
ENSMUSG00000000743	0.331897	0.643656	0.999965	71.8507	40.5688	26.2143	28.296	69.6103	76.6445	Chmp1a
ENSMUSG00000000751	0.490028	0.281621	0.999965	144.94	144.244	149.307	169.031	113.004	334.543	Rpa1
ENSMUSG00000000759	0.29894	0.599501	0.999965	59.4627	61.3039	54.708	58.8259	86.7868	70.4301	Tubgcp3
ENSMUSG00000000776	-0.027733	0.914037	0.999965	756.91	890.71	753.375	893.559	897.701	563.441	Polr3d
ENSMUSG00000000782	0.190883	0.567236	0.999965	469.507	270.458	405.751	309.022	425.798	572.762	Tcf7
ENSMUSG00000000787	0.0441989	0.821352	0.999965	13868.4	9698.64	12383.4	10747.3	11681.9	14639.1	Ddx3x
ENSMUSG00000000804	0.10351	0.683337	0.999965	602.06	555.341	629.142	556.985	574.963	788.196	Usp32
ENSMUSG00000000811	-0.483827	0.472011	0.999965	48.3134	54.9932	175.522	55.8474	37.0652	106.681	Txnrd3
ENSMUSG00000000823	0.00129798	0.996898	0.999965	260.149	265.951	270.121	208.497	248.608	340.757	Zfp512b
ENSMUSG00000000826	0.0582797	0.894197	0.999965	170.955	271.36	162.984	126.587	178.094	327.293	Dnajc5
ENSMUSG00000000827	-0.186914	0.474287	0.999965	618.164	806.868	545.941	504.116	650.901	577.941	Tpd52l2
ENSMUSG00000000838	-0.257894	0.218317	0.999965	1453.12	1326.15	1615.03	1187.69	1075.79	1411.71	Fmr1
ENSMUSG00000000861	-0.482437	0.893979	0.999965	0	0	59.267	21.5943	20.7927	0	Bcl11a
ENSMUSG00000000876	-1.43088	0.461847	0.999965	0	30.652	12.5373	14.8926	0	1.03574	Pxmp4
ENSMUSG00000000881	-1.01157	0.160437	0.999965	105.298	217.268	51.2888	54.3581	116.62	14.5003	Dlg3
ENSMUSG00000000884	-0.211503	0.750467	0.999965	49.5522	35.1596	87.7608	41.6994	46.1055	61.1085	Gnb1l
ENSMUSG00000000889	1.31771	0.415058	0.999965	7.43283	6.3107	4.559	15.6373	0	30.0364	Dbh
ENSMUSG00000000901	-1.87544	0.299001	0.999965	0	1.80306	67.2453	0	12.6564	6.21442	Mmp11
ENSMUSG00000000902	0.180945	0.592473	0.999965	364.209	243.413	333.947	393.166	240.472	432.938	Smarcb1
ENSMUSG00000000903	0.773472	0.559666	0.999965	39.6418	9.91681	0	40.2101	38.8733	5.17868	Vpreb3
ENSMUSG00000000915	0.501152	0.148652	0.999965	452.164	184.813	310.012	412.526	442.07	483.689	Hip1r
ENSMUSG00000000916	-0.230996	0.508134	0.999965	382.791	219.973	279.239	289.662	259.456	200.933	Nsun5
ENSMUSG00000000934	4.48878	0.0171682	0.999965	2.47761	0	0	28.296	12.6564	11.3931	Top1mt
ENSMUSG00000000942	4.28587	0.0621826	0.999965	2.47761	0	0	41.6994	4.52015	0	Hoxa4
ENSMUSG00000000948	0.991931	0.389883	0.999965	3.71642	36.0611	9.118	10.4248	74.1304	13.4646	Gm38393
ENSMUSG00000000959	0.211056	0.737591	0.999965	23.5373	94.6604	90.0403	77.4417	88.5949	75.6088	Oxa1l
ENSMUSG00000000976	-0.549762	0.328178	0.999965	52.0298	102.774	128.792	60.3152	63.282	70.4301	Heatr6
ENSMUSG00000001016	0.26245	0.295481	0.999965	656.567	864.565	680.431	1071.53	858.828	710.515	Ilf2
ENSMUSG00000001017	-0.111572	0.708214	0.999965	417.477	554.44	322.549	367.104	414.949	417.402	Chtop
ENSMUSG00000001018	0.502754	0.371045	0.999965	63.1791	89.2513	50.149	92.3344	132.892	62.1442	Snapin
ENSMUSG00000001034	0.0942623	0.886548	0.999965	28.4925	82.9406	112.835	54.3581	54.2418	131.539	Mapk7
ENSMUSG00000001036	-0.198043	0.387534	0.999965	2264.54	1812.97	2268.1	1370.12	1848.74	2313.84	Epn2
ENSMUSG00000001039	0.167223	0.786634	0.999965	73.0895	48.6825	101.438	35.7423	109.388	105.645	B9d1
ENSMUSG00000001052	0.339837	0.477712	0.999965	175.91	134.328	150.447	78.1864	263.977	241.327	Sec24b
ENSMUSG00000001053	-1.55247	0.308397	0.999965	8.67164	18.9321	22.795	0	9.04029	8.28589	N4bp3
ENSMUSG00000001054	-0.379955	0.233059	0.999965	317.134	517.477	328.248	333.595	282.057	278.613	Rmnd5b
ENSMUSG00000001056	-0.267318	0.27753	0.999965	524.015	668.934	626.863	510.818	495.408	506.475	Nhp2
ENSMUSG00000001062	1.02754	0.0637402	0.999965	100.343	53.1902	50.149	71.4847	188.942	154.325	Vps9d1
ENSMUSG00000001065	0.344347	0.477999	0.999965	74.3283	100.07	153.866	171.265	151.877	93.2163	Zfp276
ENSMUSG00000001082	1.01386	0.139759	0.999965	35.9254	17.129	50.149	80.4203	73.2264	53.8583	Mfsd10
ENSMUSG00000001089	0.199808	0.307946	0.999965	3151.52	2664.92	2393.48	2770.78	3614.31	3044.03	Luzp1
ENSMUSG00000001095	0.116535	0.877323	0.999965	21.0597	40.5688	61.5465	46.9118	59.6659	26.9292	Slc13a2
ENSMUSG00000001098	0.334709	0.319266	0.999965	360.492	211.859	405.751	499.648	402.293	329.364	Kctd10
ENSMUSG00000001100	1.04686	0.195197	0.999965	28.4925	14.4244	19.3758	48.4011	35.2571	44.5367	Poldip2
ENSMUSG00000001103	0.125078	0.595681	0.999965	848.582	799.655	765.912	756.546	799.162	1078.2	Sebox
ENSMUSG00000001105	-0.449395	0.11655	0.999965	432.343	482.318	692.968	414.76	354.379	408.08	Ift20
ENSMUSG00000001120	0.250929	0.411714	0.999965	543.836	342.581	466.158	435.61	461.055	712.587	Pcbp3
ENSMUSG00000001123	-1.66458	0.226612	0.999965	18.5821	31.5535	4.559	5.21242	1.80806	10.3574	Lgals9
ENSMUSG00000001127	0.153911	0.732268	0.999965	136.269	216.367	125.373	197.328	233.24	101.502	Araf
ENSMUSG00000001128	-1.118	0.379941	0.999965	52.0298	5.40917	11.3975	3.72316	21.6967	6.21442	Cfp
ENSMUSG00000001134	-0.158935	0.814143	0.999965	38.403	93.7589	70.6645	27.5514	96.7311	58.0013	Uxt
ENSMUSG00000001138	-0.446634	0.266992	0.999965	251.478	186.616	266.702	249.452	125.66	140.86	Cnnm3
ENSMUSG00000001143	-0.286983	0.607743	0.999965	61.9403	84.7436	135.63	50.635	85.8828	95.2878	Lman2l
ENSMUSG00000001150	-0.4964	0.0871073	0.999965	520.298	875.384	679.291	369.338	551.458	552.048	Mcm3ap
ENSMUSG00000001151	0.0609386	0.79747	0.999965	1834.67	3147.23	1904.52	2674.72	2416.47	2094.26	Pcnt
ENSMUSG00000001156	-0.180461	0.561842	0.999965	551.268	449.863	560.757	297.108	470.999	611.085	Mxd1
ENSMUSG00000001157	-0.133644	0.727865	0.999965	225.463	190.222	166.404	220.411	135.604	174.004	Gmcl1
ENSMUSG00000001158	-0.375717	0.232875	0.999965	537.642	335.368	378.397	308.278	268.497	387.366	Snrnp27
ENSMUSG00000001166	0.65728	0.0722086	0.999965	184.582	213.662	243.907	305.299	227.815	480.582	Oas1c
ENSMUSG00000001168	0.418028	0.748279	0.999965	30.9701	13.5229	17.0963	0	17.1766	65.2514	Oas1h
ENSMUSG00000001173	-0.239022	0.50536	0.999965	327.045	213.662	274.68	164.564	254.032	272.399	Ocrl
ENSMUSG00000001175	0.046518	0.822128	0.999965	3608.64	2724.42	3504.73	2965.13	3044.77	4150.2	Calm1
ENSMUSG00000001211	-0.866247	0.424214	0.999965	39.6418	24.3413	50.149	5.21242	54.2418	3.10721	Agpat3
ENSMUSG00000001228	0.191788	0.440384	0.999965	1007.15	913.248	863.931	1007.49	800.066	1373.39	Uhrf1
ENSMUSG00000001229	-0.75184	0.0181532	0.999965	293.597	421.915	439.944	244.239	244.088	197.826	Dpp9
ENSMUSG00000001240	1.95538	0.297911	0.999965	0	9.91681	2.2795	34.2531	13.5604	0	Ramp2
ENSMUSG00000001247	0.0698857	0.938506	0.999965	44.597	16.2275	20.5155	24.5729	17.1766	43.5009	Lsr
ENSMUSG00000001270	-0.0958225	0.837633	0.999965	139.985	324.55	304.313	393.91	207.023	118.074	Ckb
ENSMUSG00000001280	-0.193113	0.368932	0.999965	1221.46	1265.75	1591.09	1321.72	1048.67	1196.28	Sp1
ENSMUSG00000001281	-0.459255	0.568241	0.999965	45.8358	98.2666	50.149	20.1051	104.867	16.5718	Itgb7
ENSMUSG00000001285	-0.360467	0.557402	0.999965	132.552	192.927	251.885	334.34	67.8022	46.6081	Myg1
ENSMUSG00000001288	-0.0453755	0.893132	0.999965	376.597	529.197	453.621	559.219	508.968	248.577	Rarg
ENSMUSG00000001289	0.642906	0.0260999	0.999965	252.716	295.701	333.947	497.414	491.792	388.401	Pfdn5
ENSMUSG00000001300	0.376562	0.179277	0.999965	1356.49	1309.92	1041.73	2125.92	1758.34	928.02	Efnb2
ENSMUSG00000001305	-0.194284	0.50257	0.999965	362.97	453.469	518.587	462.417	335.395	368.722	Rrp15
ENSMUSG00000001313	-0.953173	0.500902	0.999965	12.3881	32.455	13.677	20.8497	0	9.32163	Rnd2
ENSMUSG00000001323	-0.0774141	0.862113	0.999965	121.403	158.669	178.941	183.924	163.629	87.0019	Srr
ENSMUSG00000001333	0.47278	0.523147	0.999965	26.0149	66.7131	29.6335	84.1434	56.9538	29.0006	Sync
ENSMUSG00000001349	-0.126141	0.803076	0.999965	143.701	91.0543	155.006	63.2937	172.67	121.181	Cnn1
ENSMUSG00000001366	-0.294734	0.66169	0.999965	115.209	88.3498	58.1273	40.2101	30.737	142.932	Fbxo9
ENSMUSG00000001376	0.262886	0.489312	0.999965	338.194	243.413	297.475	192.115	344.435	518.904	Vps50
ENSMUSG00000001380	0.0741377	0.878996	0.999965	158.567	230.791	181.22	239.772	290.193	70.4301	Hars
ENSMUSG00000001383	-0.0864806	0.726539	0.999965	725.94	888.005	1073.65	995.573	715.991	819.268	Zmat2
ENSMUSG00000001403	-0.0817598	0.72227	0.999965	1124.84	1124.21	1445.2	1395.44	1135.46	958.056	Ube2c
ENSMUSG00000001415	0.150984	0.499836	0.999965	869.642	1080.93	824.04	947.172	1148.12	987.057	Smg5
ENSMUSG00000001416	0.0535589	0.832958	0.999965	831.239	1163.87	1110.12	1233.11	1210.5	778.874	Cct3
ENSMUSG00000001418	0.0864367	0.908335	0.999965	44.597	20.7351	51.2888	49.8904	43.3934	30.0364	Glmp
ENSMUSG00000001419	-0.242175	0.394194	0.999965	382.791	352.497	360.161	335.829	302.85	286.899	Mef2d
ENSMUSG00000001420	-0.128921	0.721775	0.999965	222.985	242.511	231.369	283.705	187.134	165.718	Tmem79
ENSMUSG00000001424	-0.253109	0.342181	0.999965	407.567	488.628	485.534	358.913	408.621	392.544	Snd1
ENSMUSG00000001435	-0.640038	0.518705	0.999965	19.8209	36.9627	56.9875	24.5729	45.2015	3.10721	Col18a1
ENSMUSG00000001436	-1.02837	0.536363	0.999965	2.47761	19.8336	19.3758	0	15.3685	5.17868	Slc19a1
ENSMUSG00000001440	0.0106584	0.956784	0.999965	2341.34	3124.7	2584.95	3088.73	2499.64	2523.05	Kpnb1
ENSMUSG00000001441	-1.04119	0.0205811	0.999965	138.746	276.769	159.565	102.759	101.251	75.6088	Npepps
ENSMUSG00000001444	0.389386	0.815479	0.999965	19.8209	6.3107	3.41925	0	33.4491	5.17868	Tbx21
ENSMUSG00000001445	0.461714	0.204128	0.999965	133.791	253.329	201.736	295.619	250.416	266.184	Mrpl10
ENSMUSG00000001467	-0.924136	0.0386193	0.999965	185.821	169.487	300.894	82.6542	94.9231	168.825	Cyp51
ENSMUSG00000001472	0.243948	0.338151	0.999965	437.298	627.464	510.608	621.768	593.043	652.514	Tcf25
ENSMUSG00000001473	0.183672	0.625077	0.999965	289.881	192.927	194.897	193.604	349.859	225.791	Tubb6
ENSMUSG00000001482	0.0216875	0.947211	0.999965	287.403	694.177	462.739	496.67	513.489	457.796	Def8
ENSMUSG00000001494	0.059657	0.954785	0.999965	29.7313	3.60611	39.8913	17.8712	41.5853	16.5718	Sost
ENSMUSG00000001497	-0.675888	0.569855	0.999965	6.19403	8.11375	51.2888	9.68022	11.7524	19.679	Pax9
ENSMUSG00000001504	-0.321021	0.67261	0.999965	23.5373	44.1749	208.574	34.9977	107.579	78.716	Irx2
ENSMUSG00000001507	-0.460538	0.766122	0.999965	37.1642	3.60611	1.13975	20.8497	7.23223	2.07147	Itga3
ENSMUSG00000001510	-1.45916	0.337795	0.999965	38.403	15.326	9.118	0	20.7927	2.07147	Dlx3
ENSMUSG00000001517	-0.123466	0.54664	0.999965	1256.15	1607.42	1561.46	1420.76	1228.58	1413.78	Foxm1
ENSMUSG00000001518	0.670048	0.295977	0.999965	55.7463	60.4024	49.0093	142.225	85.8828	34.1793	Itfg2
ENSMUSG00000001520	0.0255773	0.979115	0.999965	17.3433	31.5535	21.6553	11.1695	44.2974	16.5718	Nrip2
ENSMUSG00000001521	0.222986	0.360503	0.999965	1580.72	1444.25	876.468	1420.01	1572.11	1561.89	Tulp3
ENSMUSG00000001524	-0.580613	0.32113	0.999965	84.2388	133.426	53.5683	53.6135	50.6256	77.6802	Gtf2h4
ENSMUSG00000001525	-0.195991	0.39324	0.999965	1133.51	865.467	1212.69	1057.38	873.292	871.055	Tubb5
ENSMUSG00000001542	0.310121	0.304921	0.999965	1121.12	1275.66	720.322	1577.13	1535.04	751.945	Ell2
ENSMUSG00000001552	0.246037	0.599929	0.999965	137.507	190.222	86.621	200.306	190.75	100.466	Jup
ENSMUSG00000001569	0.140488	0.568649	0.999965	1467.98	1801.25	1530.69	2288.25	1799.02	1202.49	Nom1
ENSMUSG00000001576	-0.80598	0.109946	0.999965	95.388	119.903	240.487	88.6112	69.6103	102.538	Ergic1
ENSMUSG00000001583	-2.72952	0.0248229	0.999965	14.8657	35.1596	62.6863	9.68022	0	7.25016	Tnk1
ENSMUSG00000001588	-0.803153	0.619948	0.999965	19.8209	43.2733	0	18.6158	0	17.6075	Acap1
ENSMUSG00000001604	-1.1071	0.121305	0.999965	74.3283	61.3039	84.3415	19.3604	18.9846	64.2157	Tcea3
ENSMUSG00000001627	0.00805577	0.974134	0.999965	690.015	692.374	662.195	655.276	559.594	842.054	Ifrd1
ENSMUSG00000001630	-0.27795	0.315183	0.999965	547.552	567.963	727.161	643.362	455.631	419.473	Stk38l
ENSMUSG00000001632	-0.233956	0.277524	0.999965	1153.33	965.537	1218.39	866.007	941.998	1029.52	Brpf1
ENSMUSG00000001642	0.229046	0.600948	0.999965	219.269	120.805	128.792	135.523	159.109	254.791	Akr1b3
ENSMUSG00000001666	-0.106082	0.923072	0.999965	44.597	14.4244	10.2578	8.93559	9.94432	45.5724	Ddt
ENSMUSG00000001674	-0.169707	0.509448	0.999965	633.03	831.209	630.282	676.871	686.158	499.225	Ddx18
ENSMUSG00000001687	-0.0479108	0.84103	0.999965	685.06	633.774	887.866	703.677	710.567	719.837	Ubl3
ENSMUSG00000001707	0.0899728	0.904525	0.999965	59.4627	38.7657	27.354	71.4847	31.641	30.0364	Eef1e1
ENSMUSG00000001729	0.0203039	0.936692	0.999965	1098.82	1196.33	754.515	886.857	1273.78	933.199	Akt1
ENSMUSG00000001750	-0.118115	0.801132	0.999965	110.254	209.155	233.649	193.604	227.815	88.0376	Tcirg1
ENSMUSG00000001751	-1.41511	0.435862	0.999965	11.1493	6.3107	30.7733	0	18.0806	0	Naglu
ENSMUSG00000001755	0.119799	0.842719	0.999965	59.4627	82.9406	50.149	52.1242	54.2418	103.574	Ppat
ENSMUSG00000001763	1.63795	0.198817	0.999965	0	28.8489	3.41925	17.8712	49.7216	34.1793	Tspan33
ENSMUSG00000001767	0.080006	0.703721	0.999965	1830.95	2458.47	2212.26	2671.74	1880.38	2321.09	Crnkl1
ENSMUSG00000001768	1.02831	0.0919734	0.999965	30.9701	65.8116	30.7733	93.8236	80.4586	87.0019	Rin2
ENSMUSG00000001774	-0.259483	0.685378	0.999965	104.06	69.4177	59.267	26.8068	99.4432	68.3586	Chordc1
ENSMUSG00000001783	-0.0578418	0.881558	0.999965	182.104	165.881	208.574	175.733	226.911	131.539	Rtcb
ENSMUSG00000001785	0.0473659	0.852489	0.999965	553.746	649.1	650.798	778.141	535.185	601.763	Pwp1
ENSMUSG00000001786	0.00531438	0.995075	0.999965	38.403	45.0764	34.1925	76.6971	9.04029	32.1078	Fbxo7
ENSMUSG00000001794	-0.493196	0.503249	0.999965	101.582	20.7351	59.267	34.9977	38.8733	54.894	Capns1
ENSMUSG00000001819	-1.11557	0.335037	0.999965	19.8209	29.7504	17.0963	20.1051	6.3282	4.14295	Hoxd13
ENSMUSG00000001827	0.151705	0.679241	0.999965	415	507.56	485.534	864.518	410.429	287.935	Folr1
ENSMUSG00000001829	0.752011	0.218225	0.999965	32.2089	48.6825	69.5248	112.439	56.9538	83.8947	Clpb
ENSMUSG00000001833	-0.0706137	0.815564	0.999965	362.97	316.436	388.655	339.552	269.401	408.08	Sept7
ENSMUSG00000001844	0.0813435	0.927814	0.999965	14.8657	40.5688	26.2143	23.8282	45.2015	17.6075	Zdhhc4
ENSMUSG00000001847	0.140977	0.544313	0.999965	931.582	778.92	899.263	912.919	810.914	1153.81	Rac1
ENSMUSG00000001855	-0.110624	0.616004	0.999965	6190.31	4386.84	6274.33	4398.54	4511.11	6698.11	Nup214
ENSMUSG00000001864	-2.22342	0.205199	0.999965	4.95522	63.107	0	8.19095	6.3282	0	Aif1l
ENSMUSG00000001870	-8.61818	0.0274465	0.999965	53.2686	0	139.05	0	0	0	Ltbp1
ENSMUSG00000001891	0.568262	0.462035	0.999965	22.2985	23.4397	39.8913	39.4655	54.2418	33.1436	Ugp2
ENSMUSG00000001909	0.50366	0.326753	0.999965	48.3134	91.0543	134.491	109.461	151.877	127.396	Trmt1
ENSMUSG00000001910	0.00892276	0.96859	0.999965	1095.1	1030.45	1193.32	874.943	1292.76	1172.45	Nacc1
ENSMUSG00000001911	0.846716	0.0761056	0.999965	204.403	50.4856	151.587	224.134	245.896	258.934	Nfix
ENSMUSG00000001918	-0.430895	0.140768	0.999965	341.91	397.574	382.956	309.767	273.017	249.613	Slc1a5
ENSMUSG00000001924	0.193903	0.379792	0.999965	1607.97	1748.96	1293.62	1419.27	2050.34	1851.9	Uba1
ENSMUSG00000001930	-0.300401	0.716476	0.999965	29.7313	33.3565	30.7733	30.5299	20.7927	24.8577	Vwf
ENSMUSG00000001942	0.482498	0.614258	0.999965	26.0149	18.0306	12.5373	15.6373	26.2168	37.2865	Siae
ENSMUSG00000001948	-0.667818	0.586903	0.999965	33.4478	22.5382	33.0528	0	18.9846	37.2865	Spa17
ENSMUSG00000001962	0.143049	0.719512	0.999965	235.373	360.611	164.124	339.552	320.93	179.182	Fam50a
ENSMUSG00000001964	0.305482	0.379805	0.999965	177.149	239.806	231.369	239.027	227.815	335.579	Emd
ENSMUSG00000001983	-1.09227	0.30075	0.999965	12.3881	27.9474	34.1925	15.6373	9.94432	9.32163	Taco1
ENSMUSG00000001988	0.944905	0.494564	0.999965	4.95522	11.7199	4.559	24.5729	8.13626	8.28589	Npas1
ENSMUSG00000001995	0.309015	0.272049	0.999965	500.477	487.727	320.27	584.536	550.554	485.76	Sipa1l2
ENSMUSG00000001998	-0.161036	0.587559	0.999965	521.537	534.606	779.589	725.272	428.51	486.796	Ap4e1
ENSMUSG00000001999	0.562343	0.463138	0.999965	33.4478	34.2581	37.6118	94.5683	25.3128	35.215	Blvra
ENSMUSG00000002006	0.1847	0.716565	0.999965	71.8507	108.183	67.2453	84.8881	99.4432	97.3592	Pdzd4
ENSMUSG00000002007	-1.22543	0.403967	0.999965	8.67164	10.8183	37.6118	8.93559	0	15.536	Srpk3
ENSMUSG00000002010	-0.0546343	0.877842	0.999965	203.164	255.132	250.745	187.647	198.886	297.256	Idh3g
ENSMUSG00000002014	-0.607044	0.425774	0.999965	54.5074	36.0611	52.4285	17.1265	48.8176	27.9649	Ssr4
ENSMUSG00000002015	-0.309463	0.332689	0.999965	480.657	440.847	416.009	312.745	506.256	259.97	Bcap31
ENSMUSG00000002017	0.109016	0.739608	0.999965	275.015	437.241	298.615	458.693	289.289	342.829	Fam98a
ENSMUSG00000002020	0.710278	0.651333	0.999965	18.5821	13.5229	0	13.4034	0.904029	38.3223	Ltbp2
ENSMUSG00000002028	0.490842	0.263631	0.999965	104.06	220.874	115.115	225.624	246.8	147.075	Kmt2a
ENSMUSG00000002031	-0.345169	0.293254	0.999965	270.06	264.148	287.217	191.37	198.886	256.863	Ift46
ENSMUSG00000002032	-0.477336	0.741576	0.999965	9.91044	32.455	11.3975	0	9.94432	29.0006	Tmem25
ENSMUSG00000002043	-1.25527	0.364199	0.999965	17.3433	23.4397	39.8913	0	30.737	3.10721	Trappc6a
ENSMUSG00000002052	0.0834557	0.651464	0.999965	2988	3775.6	3053.39	3548.92	3139.69	3715.19	Supt6
ENSMUSG00000002055	-0.238113	0.314995	0.999965	948.925	1050.28	1131.77	676.871	966.407	1012.95	Spag5
ENSMUSG00000002059	0.37373	0.661278	0.999965	47.0746	6.3107	63.826	54.3581	30.737	66.2871	Rab34
ENSMUSG00000002064	0.129614	0.794844	0.999965	90.4328	115.396	82.062	74.4632	99.4432	141.896	Sdf2
ENSMUSG00000002068	0.0298554	0.886867	0.999965	2568.04	2888.5	3216.38	3566.79	2989.62	2296.23	Ccne1
ENSMUSG00000002076	0.132991	0.717519	0.999965	250.239	156.866	221.112	208.497	196.174	283.792	Hsf2bp
ENSMUSG00000002083	-2.15132	0.130473	0.999965	19.8209	60.4024	4.559	3.72316	15.3685	0	Bbc3
ENSMUSG00000002100	1.28396	0.465767	0.999965	7.43283	13.5229	0	14.148	37.0652	0	Mybpc3
ENSMUSG00000002102	-0.336356	0.326521	0.999965	246.522	395.771	345.344	323.915	260.36	197.826	Psmc3
ENSMUSG00000002103	-0.284837	0.652895	0.999965	40.8806	112.691	55.8478	58.8259	66.8982	46.6081	Acp2
ENSMUSG00000002105	-2.88015	0.0366843	0.999965	18.5821	16.2275	42.1708	0	5.42418	5.17868	Slc39a13
ENSMUSG00000002107	0.372039	0.396108	0.999965	318.373	128.017	148.168	204.774	202.503	361.472	Celf2
ENSMUSG00000002109	0.262265	0.600118	0.999965	112.731	73.0238	87.7608	145.948	100.347	80.7875	Ddb2
ENSMUSG00000002129	-0.389294	0.0867945	0.999965	1503.91	2101.46	1620.73	1627.77	1188.8	1173.49	Sf3a1
ENSMUSG00000002147	-0.689186	0.341277	0.999965	75.5671	38.7657	100.298	20.1051	32.5451	80.7875	Stat6
ENSMUSG00000002190	-0.595221	0.62738	0.999965	22.2985	14.4244	11.3975	10.4248	17.1766	4.14295	Clgn
ENSMUSG00000002205	0.774687	0.295233	0.999965	37.1642	51.3871	31.913	119.141	21.6967	65.2514	Vrk3
ENSMUSG00000002210	-0.409217	0.553948	0.999965	38.403	44.1749	77.503	42.444	47.9136	30.0364	Smg9
ENSMUSG00000002221	0.354496	0.189447	0.999965	667.716	639.183	404.611	813.138	657.229	717.766	Paxip1
ENSMUSG00000002222	-0.177871	0.388355	0.999965	2140.66	2041.06	1747.24	1752.12	2033.16	1455.21	Rmnd5a
ENSMUSG00000002227	-0.966294	0.267833	0.999965	33.4478	66.7131	20.5155	29.0407	17.1766	15.536	Mov10
ENSMUSG00000002233	1.36253	0.415649	0.999965	0	6.3107	18.236	37.2316	0	25.8934	Rhoc
ENSMUSG00000002249	0.679517	0.524172	0.999965	22.2985	5.40917	28.4938	6.70169	47.9136	35.215	Tead3
ENSMUSG00000002250	0.124065	0.679045	0.999965	427.388	548.129	360.161	358.913	564.114	534.44	Ppard
ENSMUSG00000002257	-0.36863	0.595676	0.999965	34.6866	58.5993	61.5465	35.7423	54.2418	30.0364	Def6
ENSMUSG00000002265	0.667319	0.0403789	0.999965	214.313	242.511	198.317	434.865	294.714	310.721	Peg3
ENSMUSG00000002266	1.97693	0.0968048	0.999965	27.2537	0	5.69875	25.3175	38.8733	64.2157	Zim1
ENSMUSG00000002279	-0.102726	0.948916	0.999965	23.5373	8.11375	3.41925	11.9141	0	20.7147	Lmf1
ENSMUSG00000002280	0.0827158	0.860132	0.999965	135.03	145.146	125.373	204.774	147.357	76.6445	Narfl
ENSMUSG00000002297	-0.0622864	0.706593	0.999965	6067.67	5710.28	6444.15	5535.6	5576.05	6340.78	Dbf4
ENSMUSG00000002307	0.0302102	0.926614	0.999965	315.895	228.988	253.025	242.75	321.834	249.613	Daxx
ENSMUSG00000002308	-0.0994031	0.790745	0.999965	227.94	252.428	174.382	227.113	237.76	146.039	Cd320
ENSMUSG00000002319	0.183655	0.510133	0.999965	971.224	604.925	705.506	1111.74	826.283	650.443	Ipo4
ENSMUSG00000002320	-0.723229	0.478434	0.999965	32.2089	51.3871	11.3975	37.9762	9.04029	10.3574	Tm9sf1
ENSMUSG00000002325	1.06348	0.13707	0.999965	60.7015	95.562	9.118	166.053	70.5143	109.788	Irf9
ENSMUSG00000002326	-1.45182	0.0998123	0.999965	38.403	24.3413	118.534	39.4655	18.0806	8.28589	Gmpr2
ENSMUSG00000002329	-0.529426	0.325298	0.999965	68.1343	100.07	103.717	67.7615	52.4337	68.3586	Mdp1
ENSMUSG00000002332	0.459542	0.396955	0.999965	100.343	121.706	189.199	84.1434	122.948	359.401	Dhrs1
ENSMUSG00000002342	1.26157	0.398402	0.999965	7.43283	13.5229	4.559	0	25.3128	36.2508	Tmem161a
ENSMUSG00000002343	0.231982	0.751715	0.999965	63.1791	73.9253	14.8168	52.8689	82.2667	43.5009	Armc6
ENSMUSG00000002345	-0.810655	0.33315	0.999965	59.4627	64.0085	47.8695	5.21242	52.4337	40.3937	Borcs8
ENSMUSG00000002346	0.422047	0.49174	0.999965	38.403	42.3718	74.0838	80.4203	60.57	66.2871	Slc25a42
ENSMUSG00000002365	0.0425952	0.870151	0.999965	3336.1	2034.75	2197.44	1890.62	2382.12	3522.54	Snx9
ENSMUSG00000002372	0.360895	0.21763	0.999965	524.015	798.754	390.934	817.606	717.799	667.014	Ranbp3
ENSMUSG00000002379	0.440303	0.461522	0.999965	56.9851	43.2733	109.416	111.695	53.3377	119.11	Ndufa11
ENSMUSG00000002395	0.0793002	0.924175	0.999965	21.0597	64.91	26.2143	49.8904	16.2725	52.8226	Use1
ENSMUSG00000002396	-0.581924	0.516756	0.999965	28.4925	50.4856	41.031	9.68022	55.1458	15.536	Ocel1
ENSMUSG00000002409	-0.174813	0.711572	0.999965	87.9552	132.525	108.276	110.95	83.1707	97.3592	Dyrk1b
ENSMUSG00000002413	-0.0457194	0.914988	0.999965	192.015	256.034	239.348	134.778	367.036	164.682	Braf
ENSMUSG00000002416	0.431389	0.44093	0.999965	80.5224	87.4482	79.7825	140.735	147.357	45.5724	Ndufb2
ENSMUSG00000002428	0.0481078	0.925489	0.999965	112.731	93.7589	128.792	90.1005	70.5143	186.433	Hltf
ENSMUSG00000002455	0.0710762	0.802589	0.999965	354.298	471.499	329.388	395.4	419.47	399.794	Prpf6
ENSMUSG00000002458	-1.01629	0.214433	0.999965	52.0298	61.3039	42.1708	36.487	7.23223	33.1436	Rgs19
ENSMUSG00000002475	1.05641	0.0615648	0.999965	58.2239	31.5535	51.2888	82.6542	101.251	108.752	Abhd3
ENSMUSG00000002477	-0.0515917	0.823938	0.999965	734.612	607.63	666.754	677.615	638.245	621.442	Snrpd1
ENSMUSG00000002486	-0.223819	0.463954	0.999965	616.925	988.976	828.599	841.434	418.566	825.482	Tchp
ENSMUSG00000002489	0.128379	0.622672	0.999965	9457.04	5592.18	5679.38	5395.6	6791.97	10470.3	Tiam1
ENSMUSG00000002496	0.466918	0.384207	0.999965	68.1343	46.8795	125.373	105.738	104.867	121.181	Tsc2
ENSMUSG00000002500	-0.90822	0.432797	0.999965	22.2985	75.7284	33.0528	52.1242	0	17.6075	Rpl3l
ENSMUSG00000002524	-0.0190938	0.937751	0.999965	611.97	581.486	582.413	668.68	573.155	509.582	Puf60
ENSMUSG00000002546	-0.0573684	0.802168	0.999965	1660	1803.06	1165.96	1639.68	1262.02	1547.39	Golga2
ENSMUSG00000002565	-0.226826	0.77598	0.999965	81.7612	18.9321	103.717	20.8497	37.9692	116.003	Scin
ENSMUSG00000002578	0.462783	0.309133	0.999965	209.358	94.6604	165.264	212.965	127.468	305.542	Ikzf4
ENSMUSG00000002603	0.119458	0.919625	0.999965	24.7761	18.9321	7.97825	36.487	16.2725	3.10721	Tgfb1
ENSMUSG00000002608	0.35488	0.24146	0.999965	408.806	287.587	257.584	378.273	419.47	421.545	Ccdc97
ENSMUSG00000002617	-0.276752	0.774625	0.999965	19.8209	21.6367	33.0528	27.5514	9.04029	24.8577	Zfp40
ENSMUSG00000002625	0.544995	0.0970224	0.999965	177.149	321.846	324.829	409.548	373.364	420.509	Akap8l
ENSMUSG00000002635	-0.0261861	0.952441	0.999965	128.836	173.093	169.823	155.628	94.9231	213.362	Pdcd2l
ENSMUSG00000002658	0.0149361	0.937712	0.999965	2175.34	2802.85	2244.17	2354.53	2643.38	2301.41	Gtf2f1
ENSMUSG00000002660	0.454273	0.472102	0.999965	27.2537	190.222	77.503	168.287	158.205	78.716	Clpp
ENSMUSG00000002661	-2.52382	0.0545694	0.999965	3.71642	21.6367	63.826	4.46779	9.94432	1.03574	Alkbh7
ENSMUSG00000002668	-0.0104607	0.989396	0.999965	55.7463	48.6825	42.1708	75.9525	58.7619	10.3574	Dennd1c
ENSMUSG00000002679	-0.545265	0.197897	0.999965	142.463	276.769	281.518	198.072	176.286	105.645	Med6
ENSMUSG00000002688	0.152397	0.597194	0.999965	585.955	613.941	341.925	611.343	550.554	552.048	Prkd1
ENSMUSG00000002699	0.179131	0.896262	0.999965	9.91044	16.2275	22.795	38.7209	0	16.5718	Lcp2
ENSMUSG00000002718	-0.318099	0.255052	0.999965	457.119	551.735	622.304	431.887	525.241	351.115	Cse1l
ENSMUSG00000002728	-0.134503	0.788619	0.999965	126.358	104.577	152.727	175.733	63.282	109.788	Naa20
ENSMUSG00000002733	0.397694	0.0745181	0.999965	1072.81	766.299	825.179	1105.03	1198.74	1204.56	Plekha3
ENSMUSG00000002741	-1.79776	0.013556	0.999965	68.1343	68.5161	70.6645	15.6373	32.5451	11.3931	Ykt6
ENSMUSG00000002748	-0.124818	0.537387	0.999965	4620.74	4931.36	3308.7	4397.05	3864.73	3532.9	Baz1b
ENSMUSG00000002763	0.46621	0.564445	0.999965	29.7313	78.4329	22.795	101.27	63.282	16.5718	Pex6
ENSMUSG00000002767	0.0781844	0.860659	0.999965	105.298	117.199	111.696	141.48	100.347	110.824	Mrpl2
ENSMUSG00000002768	0.473686	0.192174	0.999965	276.254	204.647	463.879	449.758	314.602	546.869	Mea1
ENSMUSG00000002771	-0.879093	0.033945	0.999965	154.851	184.813	178.941	92.3344	105.771	83.8947	Grin2d
ENSMUSG00000002778	-0.314413	0.480111	0.999965	158.567	107.282	227.95	103.504	139.221	154.325	Kdelr1
ENSMUSG00000002781	1.63586	0.147429	0.999965	21.0597	17.129	0	24.5729	49.7216	44.5367	Tmem143
ENSMUSG00000002791	-2.08265	0.183438	0.999965	6.19403	21.6367	22.795	8.19095	3.61612	0	Pdxk-ps
ENSMUSG00000002797	0.336781	0.324213	0.999965	1122.36	523.788	832.018	874.198	646.381	1608.5	Ggct
ENSMUSG00000002799	0.425739	0.167081	0.999965	278.731	228.988	262.143	287.428	363.42	383.223	Jag2
ENSMUSG00000002803	-0.871292	0.648962	0.999965	22.2985	19.8336	1.13975	0	0	23.8219	Btbd6
ENSMUSG00000002804	-0.068092	0.954449	0.999965	11.1493	34.2581	58.1273	0	45.2015	53.8583	Nudt14
ENSMUSG00000002812	0.968324	0.0246142	0.999965	113.97	154.161	149.307	414.015	253.128	149.146	Flii
ENSMUSG00000002814	0.285471	0.392378	0.999965	424.91	364.217	589.251	345.509	560.498	774.731	Top3a
ENSMUSG00000002820	-0.1611	0.770232	0.999965	66.8955	134.328	85.4813	55.1028	120.236	81.8232	Atg4d
ENSMUSG00000002825	-0.249893	0.562134	0.999965	131.313	113.593	147.028	115.418	110.292	103.574	Qtrt1
ENSMUSG00000002831	-0.879758	0.254338	0.999965	28.4925	45.9779	77.503	35.7423	28.0249	18.6433	Plin4
ENSMUSG00000002835	0.151592	0.50249	0.999965	1444.45	1635.37	1077.06	1313.53	1686.01	1619.89	Chaf1a
ENSMUSG00000002844	-0.123183	0.866763	0.999965	95.388	78.4329	38.7515	20.8497	43.3934	131.539	Adprh
ENSMUSG00000002845	-0.255553	0.458527	0.999965	244.045	279.474	214.273	169.776	216.063	233.041	Tmem39a
ENSMUSG00000002846	-0.666605	0.193305	0.999965	144.94	146.048	112.835	43.9333	93.115	118.074	Timmdc1
ENSMUSG00000002847	-2.08179	0.166925	0.999965	7.43283	13.5229	42.1708	0	10.8484	4.14295	Pla1a
ENSMUSG00000002870	0.102899	0.648796	0.999965	1367.64	1430.73	928.897	1284.49	1354.24	1365.1	Mcm2
ENSMUSG00000002871	0.109053	0.863962	0.999965	90.4328	36.9627	46.7298	67.0169	48.8176	71.4658	Tpra1
ENSMUSG00000002881	0.246196	0.28816	0.999965	1019.54	731.139	870.769	1052.91	1157.16	896.948	Nab1
ENSMUSG00000002885	-0.638703	0.631855	0.999965	3.71642	22.5382	59.267	35.7423	18.9846	0	Adgre5
ENSMUSG00000002897	-0.146691	0.667744	0.999965	546.313	551.735	325.969	509.328	515.297	261.006	Il17ra
ENSMUSG00000002900	0.0325467	0.887343	0.999965	654.089	824.898	675.872	760.269	718.703	726.051	Lamb1
ENSMUSG00000002910	0.156634	0.686521	0.999965	168.478	178.503	348.764	294.13	210.639	270.327	Arrdc2
ENSMUSG00000002944	-0.188638	0.769059	0.999965	79.2836	48.6825	92.3198	29.0407	65.0901	99.4307	Cd36
ENSMUSG00000002948	-0.297752	0.520707	0.999965	116.448	160.472	109.416	75.9525	122.044	117.038	Map2k7
ENSMUSG00000002949	-0.0921311	0.78985	0.999965	236.612	375.937	262.143	294.874	320.026	206.112	Timm44
ENSMUSG00000002957	-0.446153	0.203728	0.999965	413.761	242.511	388.655	232.325	331.779	201.969	Ap2a2
ENSMUSG00000002968	-0.0326176	0.899124	0.999965	595.865	610.335	502.63	527.2	660.845	482.653	Med25
ENSMUSG00000002981	0.117482	0.633009	0.999965	548.791	632.873	588.111	664.956	536.993	718.801	Clptm1
ENSMUSG00000002983	0.450121	0.45418	0.999965	32.2089	192.927	98.0186	186.903	172.67	82.8589	Relb
ENSMUSG00000002984	0.297586	0.427139	0.999965	187.06	363.316	239.348	422.951	222.391	326.257	Tomm40
ENSMUSG00000002985	0.490799	0.38772	0.999965	34.6866	169.487	100.298	182.435	142.837	103.574	Apoe
ENSMUSG00000002996	0.0536567	0.828377	0.999965	474.463	514.773	471.857	525.71	507.16	483.689	Hbp1
ENSMUSG00000002997	0.0735825	0.814271	0.999965	421.194	338.975	322.549	380.507	279.345	479.546	Prkar2b
ENSMUSG00000003031	-0.437429	0.445348	0.999965	75.5671	67.6146	91.18	43.1887	75.0344	54.894	Cdkn1b
ENSMUSG00000003032	-0.514312	0.0962235	0.999965	852.298	906.937	1291.34	958.342	766.617	409.116	Klf4
ENSMUSG00000003033	0.260778	0.430067	0.999965	341.91	376.839	249.605	292.64	354.379	514.761	Ap1m1
ENSMUSG00000003037	-0.275116	0.401683	0.999965	462.074	361.513	274.68	339.552	234.144	333.507	Rab8a
ENSMUSG00000003038	-0.0159709	0.95857	0.999965	392.701	357.005	467.298	441.567	479.136	281.72	Hmgn2
ENSMUSG00000003039	0.111058	0.771461	0.999965	169.716	353.399	194.897	250.941	219.679	306.578	Fam32a
ENSMUSG00000003051	-0.452344	0.143452	0.999965	315.895	484.121	401.192	337.318	291.097	249.613	Elf3
ENSMUSG00000003062	0.177955	0.707747	0.999965	293.597	116.297	200.596	134.034	175.382	381.151	Stard3nl
ENSMUSG00000003068	0.0508818	0.786344	0.999965	1785.12	1924.76	2155.27	2198.9	1930.1	1946.15	Stk11
ENSMUSG00000003070	0.612016	0.637398	0.999965	7.43283	5.40917	13.677	8.93559	18.0806	13.4646	Efna2
ENSMUSG00000003072	-0.712599	0.40776	0.999965	22.2985	37.8642	42.1708	21.5943	25.3128	15.536	Atp5d
ENSMUSG00000003099	-0.371522	0.458209	0.999965	131.313	123.509	110.556	139.246	58.7619	83.8947	Ppp5c
ENSMUSG00000003119	-0.243239	0.21432	0.999965	6519.83	4943.08	6804.31	4890.74	4535.51	6006.24	Cdk12
ENSMUSG00000003123	-0.204209	0.897053	0.999965	22.2985	4.50764	10.2578	0	13.5604	18.6433	Lipe
ENSMUSG00000003131	-0.077401	0.834163	0.999965	312.179	542.72	378.397	542.092	413.141	213.362	Pafah1b2
ENSMUSG00000003134	0.412312	0.239175	0.999965	413.761	235.299	209.714	381.996	308.274	451.581	Tbc1d8
ENSMUSG00000003135	0.922066	0.0701824	0.999965	92.9104	99.1681	75.2235	79.6756	257.648	169.861	Cnot11
ENSMUSG00000003153	-0.263115	0.437	0.999965	213.075	251.526	312.292	221.9	229.623	195.754	Slc2a3
ENSMUSG00000003154	-0.0354141	0.938921	0.999965	149.895	286.686	92.3198	185.413	184.422	147.075	Foxj2
ENSMUSG00000003161	-0.16525	0.810208	0.999965	47.0746	50.4856	38.7515	45.4226	31.641	44.5367	Sri
ENSMUSG00000003166	0.170949	0.809409	0.999965	27.2537	60.4024	46.7298	34.2531	75.0344	42.4652	Dgcr2
ENSMUSG00000003184	-0.164047	0.735468	0.999965	158.567	77.5314	107.137	90.1005	103.963	111.86	Irf3
ENSMUSG00000003190	-0.941954	0.285429	0.999965	39.6418	42.3718	44.4503	5.95706	35.2571	24.8577	Bcl2l12
ENSMUSG00000003199	-1.82877	0.20999	0.999965	22.2985	11.7199	29.6335	0	3.61612	14.5003	Mpnd
ENSMUSG00000003200	-0.0814874	0.811951	0.999965	245.284	295.701	381.816	254.664	382.404	235.112	Sh3gl1
ENSMUSG00000003208	-1.1289	0.0318612	0.999965	102.821	194.73	162.984	95.3129	78.6505	36.2508	Ccdc94
ENSMUSG00000003226	0.015894	0.942174	0.999965	2991.72	4369.71	4337.89	4756.71	3924.39	3147.6	Ranbp2
ENSMUSG00000003228	-0.140513	0.669013	0.999965	214.313	287.587	312.292	223.39	254.936	261.006	Grk5
ENSMUSG00000003233	0.191081	0.62067	0.999965	664	360.611	527.705	264.344	602.988	905.234	Dvl3
ENSMUSG00000003234	-0.121008	0.714911	0.999965	329.522	242.511	323.689	208.497	298.33	316.935	Abcf3
ENSMUSG00000003235	0.0907332	0.762795	0.999965	353.06	445.355	303.174	377.528	463.767	332.471	Eif2b5
ENSMUSG00000003269	0.0500564	0.875377	0.999965	500.477	521.985	377.257	584.536	299.234	565.512	Cyth2
ENSMUSG00000003271	0.106129	0.886338	0.999965	39.6418	38.7657	52.4285	51.3796	70.5143	18.6433	Sult2b1
ENSMUSG00000003279	0.130745	0.837532	0.999965	55.7463	44.1749	62.6863	47.6565	42.4894	88.0376	Dlgap1
ENSMUSG00000003282	-0.0079479	0.977042	0.999965	498	521.083	593.81	419.228	503.544	682.55	Plag1
ENSMUSG00000003299	-0.522216	0.184915	0.999965	231.657	352.497	160.705	160.841	190.75	167.789	Mrpl4
ENSMUSG00000003308	-1.18892	0.0579508	0.999965	47.0746	100.971	108.276	41.6994	40.6813	30.0364	Keap1
ENSMUSG00000003309	1.0445	0.0327378	0.999965	107.776	94.6604	44.4503	202.54	178.998	127.396	Ap1m2
ENSMUSG00000003316	-0.252057	0.390554	0.999965	319.612	370.528	381.816	335.084	266.689	298.292	Glg1
ENSMUSG00000003344	0.209407	0.387455	0.999965	770.537	631.971	726.021	655.276	898.605	907.305	Btbd2
ENSMUSG00000003345	0.0492557	0.854337	0.999965	608.254	577.88	427.406	471.352	629.204	569.655	Csnk1g2
ENSMUSG00000003346	0.0428979	0.955478	0.999965	34.6866	33.3565	29.6335	28.296	36.1612	36.2508	Abhd17a
ENSMUSG00000003348	-0.0342899	0.960258	0.999965	44.597	67.6146	44.4503	81.1649	41.5853	30.0364	Mob3a
ENSMUSG00000003352	-0.0310629	0.935299	0.999965	194.492	134.328	224.531	179.456	192.558	168.825	Cacnb3
ENSMUSG00000003360	-0.143199	0.713818	0.999965	159.806	334.467	238.208	256.898	243.184	163.646	Ddx23
ENSMUSG00000003363	-0.162229	0.878809	0.999965	14.8657	43.2733	9.118	30.5299	9.04029	20.7147	Pld3
ENSMUSG00000003378	-0.177868	0.881227	0.999965	6.19403	18.0306	39.8913	8.93559	4.52015	43.5009	Grik5
ENSMUSG00000003379	-2.73513	0.146702	0.999965	26.0149	48.6825	0	0	0	11.3931	Cd79a
ENSMUSG00000003380	0.428757	0.661174	0.999965	6.19403	22.5382	43.3105	29.0407	52.4337	15.536	Rabac1
ENSMUSG00000003382	0.945855	0.0781981	0.999965	110.254	96.4635	58.1273	250.941	188.038	70.4301	Etv3
ENSMUSG00000003402	0.342928	0.385319	0.999965	116.448	210.056	276.959	271.046	280.249	214.397	Prkcsh
ENSMUSG00000003410	-0.143717	0.64881	0.999965	584.716	396.672	621.164	344.02	449.303	657.693	Elavl3
ENSMUSG00000003411	1.38143	0.0395579	0.999965	38.403	12.6214	50.149	92.3344	92.211	77.6802	Rab3b
ENSMUSG00000003418	-0.712056	0.496506	0.999965	66.8955	27.9474	119.674	0	74.1304	56.9655	St8sia6
ENSMUSG00000003420	0.857328	0.242547	0.999965	26.0149	91.9559	34.1925	89.3559	158.205	29.0006	Fcgrt
ENSMUSG00000003421	-0.0030878	0.99148	0.999965	474.463	501.25	397.773	569.644	348.955	451.581	Nosip
ENSMUSG00000003423	0.956756	0.22132	0.999965	53.2686	50.4856	17.0963	133.289	82.2667	18.6433	Pih1d1
ENSMUSG00000003429	-0.101218	0.761707	0.999965	422.433	381.346	246.186	389.443	339.011	249.613	Rps11
ENSMUSG00000003435	-0.0518031	0.789988	0.999965	2519.73	2875.87	2326.23	2819.18	2501.45	2128.44	Supt5
ENSMUSG00000003436	-1.05619	0.427917	0.999965	12.3881	49.584	15.9565	0	18.0806	19.679	Dll3
ENSMUSG00000003437	-0.281789	0.201929	0.999965	2164.19	2829	2611.17	2653.87	1703.19	1897.47	Paf1
ENSMUSG00000003438	0.152086	0.807483	0.999965	48.3134	73.9253	56.9875	102.015	52.4337	44.5367	Timm50
ENSMUSG00000003444	-0.0581662	0.834754	0.999965	776.731	1034.05	643.959	563.687	958.271	837.911	Med29
ENSMUSG00000003452	-0.420171	0.635922	0.999965	22.2985	130.722	54.708	5.21242	66.8982	83.8947	Bicd1
ENSMUSG00000003458	0.118905	0.788804	0.999965	162.284	99.1681	134.491	104.993	181.71	142.932	Ncstn
ENSMUSG00000003464	-0.112431	0.761668	0.999965	263.866	399.377	316.851	420.717	308.274	177.111	Pex19
ENSMUSG00000003500	-0.105209	0.732604	0.999965	573.567	814.08	428.546	682.083	591.235	415.33	Impdh1
ENSMUSG00000003526	-2.046	0.134339	0.999965	1.23881	51.3871	64.9658	8.93559	0	19.679	Prodh
ENSMUSG00000003527	-0.249497	0.407624	0.999965	314.657	439.946	365.86	277.748	364.324	301.399	Dgcr14
ENSMUSG00000003534	-0.382102	0.291927	0.999965	345.627	270.458	250.745	306.788	178.998	178.147	Ddr1
ENSMUSG00000003541	-2.3782	0.117242	0.999965	7.43283	9.91681	49.0093	0	3.61612	9.32163	Ier3
ENSMUSG00000003545	0.447172	0.443534	0.999965	132.552	89.2513	45.59	197.328	65.9941	100.466	Fosb
ENSMUSG00000003546	0.628534	0.298192	0.999965	75.5671	85.6452	49.0093	172.755	43.3934	108.752	Klc4
ENSMUSG00000003549	-0.0970406	0.907785	0.999965	23.5373	72.1222	37.6118	21.5943	19.8886	83.8947	Ercc1
ENSMUSG00000003573	-0.596459	0.732212	0.999965	9.91044	37.8642	0	0	16.2725	15.536	Homer3
ENSMUSG00000003575	-0.118615	0.847844	0.999965	105.298	40.5688	64.9658	49.8904	85.8828	58.0013	Crtc1
ENSMUSG00000003581	0.107908	0.912929	0.999965	45.8358	12.6214	14.8168	20.8497	44.2974	13.4646	Rnf215
ENSMUSG00000003585	1.31832	0.262769	0.999965	0	10.8183	36.472	49.8904	52.4337	15.536	Sec14l2
ENSMUSG00000003604	0.149905	0.787235	0.999965	115.209	65.8116	115.115	77.4417	66.8982	184.361	Aven
ENSMUSG00000003623	0.177561	0.81342	0.999965	56.9851	35.1596	69.5248	115.418	18.0806	48.6796	Crot
ENSMUSG00000003644	0.489721	0.340233	0.999965	99.1044	152.358	50.149	138.502	112.1	174.004	Rps6ka1
ENSMUSG00000003660	0.0272995	0.911968	0.999965	732.134	977.256	682.711	941.215	713.279	784.053	Snrnp200
ENSMUSG00000003662	-0.743118	0.504721	0.999965	14.8657	56.7963	38.7515	0.744632	40.6813	24.8577	Ciao1
ENSMUSG00000003680	0.244252	0.625585	0.999965	60.7015	109.085	129.932	101.27	153.685	100.466	Taf6l
ENSMUSG00000003731	0.0463296	0.831085	0.999965	1294.55	1501.95	1119.24	1560.75	1279.2	1203.53	Kpna6
ENSMUSG00000003746	-0.0854111	0.939986	0.999965	27.2537	7.21222	26.2143	16.3819	4.52015	36.2508	Man1a
ENSMUSG00000003752	-0.0880186	0.837056	0.999965	231.657	405.688	194.897	377.528	267.593	137.753	Itpkc
ENSMUSG00000003762	-0.0459369	0.916736	0.999965	153.612	265.951	250.745	352.956	144.645	151.218	Coq8b
ENSMUSG00000003778	-0.161131	0.430674	0.999965	1401.09	1582.18	1923.9	1451.29	1397.63	1540.14	Brd8
ENSMUSG00000003779	-0.174884	0.454367	0.999965	1054.22	1691.27	1583.11	1351.51	1356.95	1126.88	Kif20a
ENSMUSG00000003808	0.605578	0.268768	0.999965	92.9104	76.6299	76.3633	180.201	139.221	53.8583	Farsa
ENSMUSG00000003809	0.49897	0.435296	0.999965	49.5522	88.3498	49.0093	154.883	46.1055	63.1799	Gcdh
ENSMUSG00000003810	0.417745	0.133111	0.999965	879.552	650.903	874.189	685.062	1214.11	1313.31	Mast2
ENSMUSG00000003812	-1.23793	0.0953892	0.999965	44.597	128.919	33.0528	29.7853	28.0249	30.0364	Dnase2a
ENSMUSG00000003813	1.24721	0.205032	0.999965	18.5821	21.6367	3.41925	40.2101	32.5451	31.0721	Rad23a
ENSMUSG00000003814	0.0790397	0.654077	0.999965	3607.4	3652.09	4141.85	4146.11	4338.44	3557.76	Calr
ENSMUSG00000003824	0.223512	0.386397	0.999965	1222.7	965.537	1097.58	962.809	1113.76	1760.75	Syce2
ENSMUSG00000003847	-0.336689	0.27795	0.999965	447.209	511.166	882.167	494.436	559.594	402.902	Nfat5
ENSMUSG00000003848	-0.0187752	0.967267	0.999965	222.985	466.992	257.584	377.528	442.974	114.967	Nob1
ENSMUSG00000003849	-1.21544	0.187034	0.999965	27.2537	31.5535	51.2888	15.6373	24.4088	7.25016	Nqo1
ENSMUSG00000003863	-0.606947	0.550899	0.999965	28.4925	41.4703	12.5373	13.4034	32.5451	8.28589	Ppfia3
ENSMUSG00000003865	0.00473464	0.992541	0.999965	213.075	95.562	86.621	119.141	95.8271	181.254	Gys1
ENSMUSG00000003868	0.876154	0.0626609	0.999965	94.1492	161.374	80.9223	303.065	183.518	131.539	Ruvbl2
ENSMUSG00000003873	1.22633	0.217812	0.999965	12.3881	15.326	14.8168	14.8926	65.0901	19.679	Bax
ENSMUSG00000003923	0.318057	0.635534	0.999965	34.6866	41.4703	46.7298	54.3581	38.8733	60.0727	Tfam
ENSMUSG00000003929	0.372552	0.507626	0.999965	63.1791	58.5993	70.6645	107.972	86.7868	53.8583	Zfp81
ENSMUSG00000003934	0.349721	0.636351	0.999965	34.6866	20.7351	56.9875	61.0598	36.1612	45.5724	Efnb3
ENSMUSG00000003949	0.410193	0.678586	0.999965	24.7761	25.2428	6.8385	19.3604	25.3128	31.0721	Hlf
ENSMUSG00000003955	1.37085	0.173447	0.999965	6.19403	29.7504	7.97825	20.8497	66.8982	26.9292	Fam162a
ENSMUSG00000003970	-0.191117	0.521509	0.999965	759.388	902.43	1013.24	1131.1	713.279	497.154	Rpl8
ENSMUSG00000003992	-0.105828	0.821318	0.999965	229.179	94.6604	158.425	186.903	97.6352	162.611	Ssbp2
ENSMUSG00000004018	1.14118	0.378067	0.999965	0	9.91681	26.2143	39.4655	29.833	10.3574	Fancl
ENSMUSG00000004032	0.392695	0.477976	0.999965	92.9104	71.2207	49.0093	66.2723	89.4989	124.288	Gstm5
ENSMUSG00000004040	-0.0199608	0.954485	0.999965	657.806	603.122	410.31	304.555	527.049	818.232	Stat3
ENSMUSG00000004043	0.596266	0.329643	0.999965	50.791	52.2886	36.472	75.9525	83.1707	51.7868	Stat5a
ENSMUSG00000004044	0.0566128	0.84462	0.999965	418.716	361.513	502.63	536.88	365.228	430.866	Cavin1
ENSMUSG00000004054	0.419848	0.29983	0.999965	123.881	132.525	118.534	201.795	140.125	159.503	Map3k11
ENSMUSG00000004056	0.173593	0.596168	0.999965	512.866	451.666	353.323	297.108	610.22	580.013	Akt2
ENSMUSG00000004069	-0.238654	0.454984	0.999965	313.418	361.513	398.913	219.666	366.132	325.221	Dnaja3
ENSMUSG00000004070	-0.210431	0.611957	0.999965	194.492	114.494	161.845	135.523	139.221	131.539	Hmox2
ENSMUSG00000004071	-0.111775	0.697327	0.999965	419.955	457.075	351.043	404.335	421.278	310.721	Cdip1
ENSMUSG00000004085	0.625719	0.232457	0.999965	143.701	43.2733	107.137	165.308	178.094	108.752	Map3k20
ENSMUSG00000004096	-0.0714315	0.753765	0.999965	1803.7	1342.38	2127.91	1688.83	1425.65	1903.68	Cwc15
ENSMUSG00000004098	-0.792744	0.32744	0.999965	35.9254	140.638	80.9223	74.4632	67.8022	6.21442	Col5a3
ENSMUSG00000004099	0.137165	0.488766	0.999965	1591.87	2018.52	1723.3	2184.01	1918.35	1763.86	Dnmt1
ENSMUSG00000004100	-0.145348	0.671737	0.999965	618.164	937.589	769.332	968.022	800.97	332.471	Ppan
ENSMUSG00000004105	0.0159527	0.966893	0.999965	247.761	164.078	299.754	163.819	273.921	281.72	Angptl2
ENSMUSG00000004110	-0.954598	0.519073	0.999965	0	12.6214	49.0093	5.95706	21.6967	4.14295	Cacna1e
ENSMUSG00000004113	-0.922173	0.547858	0.999965	9.91044	29.7504	9.118	0	6.3282	19.679	Cacna1b
ENSMUSG00000004127	0.201186	0.59068	0.999965	159.806	325.452	254.164	364.125	235.952	250.648	Trmt10a
ENSMUSG00000004151	-0.0523725	0.970261	0.999965	9.91044	18.9321	22.795	0	11.7524	38.3223	Etv1
ENSMUSG00000004187	-0.399145	0.349239	0.999965	132.552	139.737	168.683	128.077	92.211	113.931	Kifc2
ENSMUSG00000004207	0.205732	0.548629	0.999965	398.895	540.917	853.673	798.99	861.54	407.045	Psap
ENSMUSG00000004221	-0.00902807	0.987731	0.999965	53.2686	86.5467	109.416	129.566	51.5297	66.2871	Ikbkg
ENSMUSG00000004231	0.470207	0.304766	0.999965	135.03	99.1681	125.373	105.738	148.261	244.434	Pax2
ENSMUSG00000004233	-0.654605	0.688275	0.999965	47.0746	15.326	0	0	18.9846	20.7147	Wars2
ENSMUSG00000004264	0.576328	0.139904	0.999965	164.761	164.078	238.208	323.915	350.763	169.861	Phb2
ENSMUSG00000004266	0.783516	0.308344	0.999965	21.0597	54.9932	17.0963	52.1242	39.7773	69.3944	Ptpn6
ENSMUSG00000004268	-0.0163296	0.96625	0.999965	168.478	247.92	182.36	258.387	177.19	156.396	Emg1
ENSMUSG00000004270	0.445787	0.50683	0.999965	18.5821	79.3345	61.5465	88.6112	65.9941	63.1799	Lpcat3
ENSMUSG00000004285	-0.771972	0.339091	0.999965	63.1791	17.129	76.3633	20.1051	27.1209	44.5367	Atp6v1f
ENSMUSG00000004317	-0.0577884	0.845827	0.999965	720.985	575.175	367	489.223	508.064	600.727	Clcn5
ENSMUSG00000004319	-0.166301	0.647397	0.999965	382.791	214.564	265.562	329.127	197.078	241.327	Clcn3
ENSMUSG00000004328	0.138818	0.752593	0.999965	112.731	134.328	117.394	139.246	96.7311	165.718	Hif3a
ENSMUSG00000004341	-0.356301	0.785979	0.999965	9.91044	9.91681	26.2143	10.4248	1.80806	23.8219	Gpx6
ENSMUSG00000004347	0.131078	0.830595	0.999965	71.8507	38.7657	87.7608	48.4011	101.251	67.3229	Pde1c
ENSMUSG00000004356	0.0852241	0.689822	0.999965	1285.88	1288.28	1415.57	1654.57	1426.56	1149.67	Utp20
ENSMUSG00000004359	0.0895061	0.841298	0.999965	433.582	435.438	372.698	644.851	555.074	120.145	Spic
ENSMUSG00000004364	0.0218059	0.909998	0.999965	3919.58	4133.51	4226.2	4519.92	4692.82	3252.21	Cul3
ENSMUSG00000004383	-0.420022	0.609896	0.999965	61.9403	20.7351	54.708	45.4226	44.2974	12.4288	Large1
ENSMUSG00000004393	0.254675	0.467349	0.999965	168.478	247.92	308.872	329.127	286.577	249.613	Ddx56
ENSMUSG00000004394	0.449864	0.322622	0.999965	105.298	173.995	117.394	232.325	206.119	103.574	Tmed4
ENSMUSG00000004415	-2.02786	0.137217	0.999965	34.6866	20.7351	35.3323	0	1.80806	20.7147	Col26a1
ENSMUSG00000004446	-0.22541	0.706561	0.999965	37.1642	219.973	98.0186	100.525	98.5392	105.645	Bid
ENSMUSG00000004455	-0.132524	0.53158	0.999965	1232.61	1556.94	1322.11	1393.21	1277.39	1080.27	Ppp1cc
ENSMUSG00000004460	0.0222473	0.944294	0.999965	499.239	424.62	540.242	663.467	518.009	303.471	Dnajb11
ENSMUSG00000004462	-0.519813	0.514079	0.999965	69.3731	66.7131	14.8168	37.9762	43.3934	23.8219	Tbccd1
ENSMUSG00000004500	0.590484	0.365845	0.999965	61.9403	53.1902	39.8913	133.289	41.5853	58.0013	Zfp324
ENSMUSG00000004508	0.0625942	0.877798	0.999965	192.015	132.525	150.447	192.115	122.044	181.254	Gab2
ENSMUSG00000004530	-0.0880982	0.781	0.999965	302.269	297.504	294.056	341.786	225.103	273.434	Coro1c
ENSMUSG00000004535	0.248958	0.255512	0.999965	1070.33	1053.89	952.832	1428.95	1016.13	1210.78	Tax1bp1
ENSMUSG00000004540	0.344677	0.617308	0.999965	34.6866	30.652	104.857	41.6994	89.4989	84.9304	Psg17
ENSMUSG00000004561	-0.288484	0.633824	0.999965	64.4179	82.0391	76.3633	32.7638	63.282	87.0019	Mettl17
ENSMUSG00000004562	-0.900756	0.452072	0.999965	28.4925	17.129	69.5248	0	37.9692	23.8219	Arhgef40
ENSMUSG00000004565	-0.408166	0.456132	0.999965	63.1791	194.73	134.491	121.375	117.524	56.9655	Pnpla6
ENSMUSG00000004567	0.120609	0.871034	0.999965	68.1343	29.7504	46.7298	31.2745	30.737	95.2878	Mcoln1
ENSMUSG00000004568	0.0291737	0.945636	0.999965	102.821	265.951	270.121	246.473	235.048	170.897	Arhgef18
ENSMUSG00000004591	0.0690996	0.728822	0.999965	2407	1866.16	2694.37	2329.21	2561.11	2417.41	Pkn2
ENSMUSG00000004610	-1.38073	0.351606	0.999965	9.91044	28.8489	17.0963	0	15.3685	6.21442	Etfb
ENSMUSG00000004626	-1.21879	0.316382	0.999965	17.3433	59.5009	31.913	9.68022	37.0652	0	Stxbp2
ENSMUSG00000004633	-1.62418	0.045877	0.999965	79.2836	57.6978	67.2453	4.46779	36.1612	25.8934	Chn2
ENSMUSG00000004637	-0.225475	0.764575	0.999965	52.0298	33.3565	127.652	104.993	57.8579	18.6433	Wwox
ENSMUSG00000004642	-0.103717	0.68151	0.999965	2776.16	1832.81	1635.54	1809.46	1531.43	2470.23	Slbp
ENSMUSG00000004661	-0.45274	0.261299	0.999965	341.91	237.102	238.208	113.184	207.023	277.577	Arid3b
ENSMUSG00000004665	-0.226977	0.796534	0.999965	34.6866	43.2733	14.8168	26.0621	17.1766	36.2508	Cnn2
ENSMUSG00000004667	0.305965	0.256494	0.999965	438.537	440.847	355.602	559.219	432.126	535.476	Polr2e
ENSMUSG00000004668	0.135274	0.592119	0.999965	737.089	732.942	980.186	766.971	1126.42	797.517	Abca13
ENSMUSG00000004677	0.086616	0.741791	0.999965	470.746	401.18	495.792	428.163	528.857	495.082	Myo9b
ENSMUSG00000004698	0.408659	0.387184	0.999965	198.209	117.199	84.3415	112.439	230.527	187.468	Hdac9
ENSMUSG00000004768	-0.165983	0.703411	0.999965	154.851	283.981	152.727	128.821	251.32	148.11	Rab23
ENSMUSG00000004771	0.0420413	0.877524	0.999965	595.865	448.961	673.593	535.39	518.913	714.658	Rab11a
ENSMUSG00000004788	0.0268533	0.95743	0.999965	115.209	94.6604	158.425	191.37	73.2264	109.788	Eif2b2
ENSMUSG00000004789	0.205288	0.533121	0.999965	273.776	193.829	264.422	245.729	312.794	284.828	Dlst
ENSMUSG00000004798	-0.461554	0.19692	0.999965	235.373	357.005	276.959	209.242	264.881	157.432	Ulk2
ENSMUSG00000004815	-0.636494	0.629642	0.999965	2.47761	42.3718	50.149	18.6158	42.4894	0	Dgkq
ENSMUSG00000004837	1.37163	0.147042	0.999965	11.1493	27.9474	9.118	56.592	54.2418	14.5003	Grap
ENSMUSG00000004843	0.305953	0.674068	0.999965	64.4179	15.326	83.2018	39.4655	70.5143	91.1448	Chmp2b
ENSMUSG00000004846	-0.19694	0.649158	0.999965	139.985	218.17	119.674	163.074	110.292	143.967	Plod3
ENSMUSG00000004849	-0.042529	0.9115	0.999965	168.478	237.102	328.248	303.065	228.719	180.218	Ap1s1
ENSMUSG00000004864	1.00943	0.166242	0.999965	38.403	58.5993	10.2578	79.6756	69.6103	67.3229	Mapk13
ENSMUSG00000004865	0.00348788	0.983666	0.999965	4293.7	3818.87	4328.77	3940.59	4013.89	4516.85	Srpk1
ENSMUSG00000004872	1.12133	0.588462	0.999965	3.71642	19.8336	0	0	51.5297	0	Pax3
ENSMUSG00000004880	-0.148924	0.573751	0.999965	619.403	770.807	759.074	818.351	621.068	498.189	Lbr
ENSMUSG00000004885	-1.07959	0.20265	0.999965	76.8059	35.1596	53.5683	5.95706	42.4894	30.0364	Crabp2
ENSMUSG00000004891	0.675806	0.0391233	0.999965	338.194	200.139	214.273	391.676	353.475	455.724	Nes
ENSMUSG00000004894	0.279545	0.764198	0.999965	9.91044	29.7504	29.6335	40.2101	25.3128	18.6433	Hapln2
ENSMUSG00000004895	-0.281296	0.300328	0.999965	548.791	713.109	576.714	574.111	553.266	385.294	Prcc
ENSMUSG00000004896	0.702252	0.189822	0.999965	49.5522	138.835	91.18	87.122	216.063	153.289	Rrnad1
ENSMUSG00000004897	0.168495	0.405895	0.999965	2068.81	2451.25	1956.95	2844.49	2383.93	2050.76	Hdgf
ENSMUSG00000004902	0.495568	0.551505	0.999965	23.5373	26.1443	38.7515	66.2723	42.4894	15.536	Slc25a18
ENSMUSG00000004929	0.453528	0.1423	0.999965	315.895	444.453	390.934	662.723	553.266	360.436	Thop1
ENSMUSG00000004931	-0.918853	0.344983	0.999965	45.8358	66.7131	7.97825	33.5084	20.7927	9.32163	Apba3
ENSMUSG00000004934	0.632062	0.0884677	0.999965	194.492	200.139	155.006	314.235	350.763	186.433	Pias4
ENSMUSG00000004936	-0.0177912	0.949355	0.999965	1112.45	769.003	804.664	698.465	726.84	1228.38	Map2k1
ENSMUSG00000004937	0.429974	0.200591	0.999965	258.91	497.644	382.956	670.914	504.448	360.436	Sgta
ENSMUSG00000004947	0.159118	0.416911	0.999965	2752.63	2241.2	2159.83	2330.7	3004.09	2652.52	Dtx2
ENSMUSG00000004948	-0.0328829	0.926765	0.999965	164.761	238.003	238.208	220.411	225.103	181.254	Zp3
ENSMUSG00000004951	-0.566574	0.334267	0.999965	99.1044	82.9406	92.3198	97.5468	34.3531	52.8226	Hspb1
ENSMUSG00000004952	0.149361	0.771487	0.999965	146.179	87.4482	246.186	81.1649	245.896	205.076	Rasa4
ENSMUSG00000004961	-0.932394	0.527629	0.999965	4.95522	10.8183	44.4503	0	17.1766	14.5003	Syt5
ENSMUSG00000004980	-0.0622635	0.751168	0.999965	2167.91	2462.97	3011.22	2382.82	2282.67	2654.59	Hnrnpa2b1
ENSMUSG00000004988	0.534684	0.633694	0.999965	7.43283	19.8336	22.795	14.8926	51.5297	6.21442	Fxyd4
ENSMUSG00000004994	0.682354	0.160914	0.999965	100.343	155.063	125.373	283.705	242.28	84.9304	Ccdc130
ENSMUSG00000004996	0.00277694	0.997214	0.999965	16.1045	44.1749	58.1273	38.7209	55.1458	24.8577	Mri1
ENSMUSG00000005034	-0.237775	0.668888	0.999965	91.6716	127.115	72.944	69.2508	126.564	51.7868	Prkacb
ENSMUSG00000005043	0.0073297	0.987998	0.999965	137.507	254.231	113.975	250.941	167.245	90.1091	Sgsh
ENSMUSG00000005045	0.161363	0.844088	0.999965	69.3731	58.5993	9.118	46.9118	28.9289	77.6802	Chd5
ENSMUSG00000005054	-0.418418	0.759948	0.999965	18.5821	27.9474	11.3975	0	20.7927	22.7862	Cstb
ENSMUSG00000005057	-0.543489	0.659725	0.999965	12.3881	32.455	6.8385	4.46779	12.6564	18.6433	Sh2b2
ENSMUSG00000005069	-0.916569	0.0905381	0.999965	147.418	73.9253	118.534	75.2078	44.2974	60.0727	Pex5
ENSMUSG00000005078	-0.687366	0.641877	0.999965	3.71642	42.3718	12.5373	26.0621	0	10.3574	Jkamp
ENSMUSG00000005102	0.278307	0.364395	0.999965	744.522	521.083	649.658	564.431	610.22	1148.63	Eif2ak4
ENSMUSG00000005103	-0.0230765	0.938425	0.999965	1622.84	694.177	1082.76	844.413	1172.53	1327.81	Wdr1
ENSMUSG00000005107	0.471871	0.683756	0.999965	14.8657	6.3107	18.236	10.4248	31.641	12.4288	Slc2a9
ENSMUSG00000005125	-0.239444	0.64963	0.999965	76.8059	196.533	120.814	160.841	105.771	67.3229	Ndrg1
ENSMUSG00000005131	0.26987	0.530123	0.999965	266.343	177.601	109.416	155.628	285.673	225.791	4930550C14Rik
ENSMUSG00000005142	0.0483118	0.934461	0.999965	54.5074	73.0238	62.6863	85.6327	63.282	47.6439	Man2b1
ENSMUSG00000005148	-0.369664	0.150357	0.999965	1092.63	746.465	1374.54	853.348	852.5	779.91	Klf5
ENSMUSG00000005150	0.778666	0.313355	0.999965	40.8806	26.1443	26.2143	90.1005	44.2974	24.8577	Wdr83
ENSMUSG00000005161	0.0117413	0.968684	0.999965	1008.39	935.786	1657.2	853.348	1047.77	1730.72	Prdx2
ENSMUSG00000005202	-0.122359	0.874736	0.999965	39.6418	45.9779	22.795	37.2316	26.2168	36.2508	Shbg
ENSMUSG00000005204	0.129125	0.578029	0.999965	810.179	973.65	845.695	1110.99	984.488	779.91	Senp3
ENSMUSG00000005225	0.177046	0.413272	0.999965	3101.97	2559.44	1897.68	2542.17	3130.65	2873.13	Plekha8
ENSMUSG00000005233	-0.00101496	0.996266	0.999965	1092.63	1323.44	1326.67	1347.04	1363.28	1029.52	Spc25
ENSMUSG00000005237	-0.285472	0.498183	0.999965	139.985	401.18	272.4	279.982	223.295	164.682	Dnah2
ENSMUSG00000005251	-0.204611	0.754835	0.999965	64.4179	52.2886	54.708	46.1672	72.3223	30.0364	Ripk4
ENSMUSG00000005262	-0.559955	0.324232	0.999965	90.4328	108.183	165.264	34.9977	91.307	121.181	Ufd1
ENSMUSG00000005268	-0.0798147	0.768947	0.999965	525.254	594.107	704.366	685.806	436.646	602.799	Prlr
ENSMUSG00000005299	-0.689953	0.109015	0.999965	175.91	337.172	153.866	113.184	135.604	165.718	Letm1
ENSMUSG00000005312	-0.0161992	0.940007	0.999965	2099.78	1645.29	1605.91	1498.94	1693.25	2099.44	Ubqln1
ENSMUSG00000005320	0.745228	0.391071	0.999965	13.6269	55.8947	33.0528	55.1028	104.867	12.4288	Fgfr4
ENSMUSG00000005354	0.0981256	0.766	0.999965	263.866	207.351	281.518	302.321	226.007	276.542	Txn2
ENSMUSG00000005360	-1.59016	0.38692	0.999965	11.1493	27.0458	7.97825	0	0	15.536	Slc1a3
ENSMUSG00000005362	0.387971	0.493955	0.999965	123.881	54.0917	70.6645	102.015	62.378	160.539	Crbn
ENSMUSG00000005370	0.335236	0.143519	0.999965	1114.93	1051.18	818.341	1131.1	1490.74	1143.45	Msh6
ENSMUSG00000005371	0.0745681	0.668812	0.999965	3282.83	3548.41	3256.27	3210.11	3513.96	3900.58	Fbxo11
ENSMUSG00000005374	0.413834	0.246487	0.999965	344.388	390.362	167.543	330.617	436.646	436.045	Tbl2
ENSMUSG00000005378	-0.572531	0.297673	0.999965	56.9851	152.358	109.416	61.0598	81.3626	72.5016	Bud23
ENSMUSG00000005397	-1.01268	0.49573	0.999965	16.1045	47.781	0	13.4034	1.80806	16.5718	Nid1
ENSMUSG00000005410	-0.344894	0.201713	0.999965	678.865	587.796	659.916	370.082	575.867	571.727	Mcm5
ENSMUSG00000005413	-0.203835	0.866753	0.999965	30.9701	60.4024	0	23.0836	9.94432	46.6081	Hmox1
ENSMUSG00000005417	0.0979706	0.596555	0.999965	3015.25	2746.05	2327.37	2794.6	3093.59	2768.52	Mprip
ENSMUSG00000005442	0.245192	0.279719	0.999965	1904.04	1508.26	1220.67	1525.75	1978.02	1987.58	Cic
ENSMUSG00000005447	-0.292903	0.846994	0.999965	9.91044	14.4244	20.5155	32.7638	3.61612	0	Pafah1b3
ENSMUSG00000005469	0.407654	0.250381	0.999965	235.373	189.321	143.609	254.664	236.856	262.041	Prkaca
ENSMUSG00000005470	0.457299	0.14628	0.999965	423.672	269.557	321.41	588.259	362.516	440.188	Asf1b
ENSMUSG00000005481	-0.0867411	0.695546	0.999965	1356.49	1426.22	1975.19	1688.08	1344.29	1446.92	Ddx39
ENSMUSG00000005483	-0.604488	0.183659	0.999965	222.985	274.966	345.344	327.638	113.004	112.895	Dnajb1
ENSMUSG00000005493	0.445025	0.381511	0.999965	85.4776	67.6146	82.062	75.2078	139.221	105.645	Msh4
ENSMUSG00000005501	-0.0425417	0.948948	0.999965	66.8955	27.9474	67.2453	43.9333	55.1458	58.0013	Usp40
ENSMUSG00000005505	0.0576881	0.941004	0.999965	24.7761	115.396	49.0093	102.759	77.7465	16.5718	Kbtbd4
ENSMUSG00000005506	0.0622306	0.790157	0.999965	771.776	830.307	642.819	749.845	716.895	878.305	Celf1
ENSMUSG00000005510	0.373276	0.602434	0.999965	35.9254	35.1596	35.3323	39.4655	34.3531	64.2157	Ndufs3
ENSMUSG00000005514	-0.342187	0.494679	0.999965	85.4776	214.564	205.155	126.587	193.462	78.716	Por
ENSMUSG00000005533	-0.379055	0.367521	0.999965	216.791	162.275	176.661	106.482	201.599	119.11	Igf1r
ENSMUSG00000005534	-0.358088	0.60681	0.999965	78.0448	44.1749	39.8913	26.0621	49.7216	50.7511	Insr
ENSMUSG00000005566	-0.154875	0.48193	0.999965	1365.16	1804.86	1722.16	1500.43	1705	1189.03	Trim28
ENSMUSG00000005575	-0.301276	0.754103	0.999965	33.4478	9.91681	43.3105	26.0621	32.5451	11.3931	Ube2m
ENSMUSG00000005580	-0.0573652	0.906695	0.999965	136.269	173.093	93.4596	120.63	188.942	77.6802	Adcy9
ENSMUSG00000005609	-0.397531	0.0780686	0.999965	1087.67	1547.02	1271.96	1088.65	1018.84	858.626	Ctr9
ENSMUSG00000005610	-0.0859403	0.599892	0.999965	9283.61	9882.55	8559.53	8477.64	9487.79	8157.46	Eif4g2
ENSMUSG00000005611	0.665315	0.256182	0.999965	59.4627	37.8642	54.708	59.5706	92.211	89.0734	Mrvi1
ENSMUSG00000005615	-0.00125946	0.995192	0.999965	1497.72	1629.96	1638.96	1743.18	1754.72	1263.6	Pcyt1a
ENSMUSG00000005621	0.0222501	0.908024	0.999965	1767.78	1693.97	1763.19	1540.64	1787.27	1979.29	Zfp592
ENSMUSG00000005625	0.355105	0.127888	0.999965	889.462	1033.15	835.437	1420.01	1161.68	945.628	Psmd4
ENSMUSG00000005640	-0.885362	0.336927	0.999965	68.1343	82.0391	31.913	2.2339	54.2418	42.4652	Insrr
ENSMUSG00000005656	0.673994	0.042147	0.999965	304.746	476.908	387.515	778.141	725.031	362.508	Snx6
ENSMUSG00000005667	0.168521	0.533556	0.999965	1247.48	727.533	1146.59	1022.38	963.695	1521.5	Mthfd2
ENSMUSG00000005672	0.000943194	0.997253	0.999965	1356.49	968.241	899.263	737.186	1096.59	1393.07	Kit
ENSMUSG00000005682	-0.158096	0.612616	0.999965	1262.34	892.513	1138.61	540.603	960.079	1452.1	Pan2
ENSMUSG00000005683	0.299515	0.214253	0.999965	1490.28	1076.42	1015.52	1191.41	1419.33	1798.04	Cs
ENSMUSG00000005686	0.420072	0.13532	0.999965	592.149	439.044	508.329	486.245	750.344	823.411	Ampd3
ENSMUSG00000005687	-0.042226	0.903921	0.999965	330.761	252.428	408.031	326.893	216.063	419.473	Bcas2
ENSMUSG00000005698	-0.0382039	0.836049	0.999965	2117.12	2046.47	2092.58	1886.9	1922.87	2283.8	Ctcf
ENSMUSG00000005699	-0.212696	0.887156	0.999965	24.7761	9.91681	6.8385	23.8282	11.7524	0	Pard6a
ENSMUSG00000005718	-0.513982	0.383001	0.999965	75.5671	371.43	128.792	209.242	131.988	62.1442	Tfap4
ENSMUSG00000005732	0.211154	0.502554	0.999965	355.537	357.005	441.083	597.195	423.99	312.792	Ranbp1
ENSMUSG00000005774	-0.170436	0.671915	0.999965	436.06	207.351	283.798	162.33	278.441	383.223	Rfx5
ENSMUSG00000005779	-0.77102	0.143208	0.999965	79.2836	148.752	100.298	74.4632	64.1861	53.8583	Psmb4
ENSMUSG00000005802	-0.336598	0.605944	0.999965	78.0448	42.3718	53.5683	34.9977	56.0498	46.6081	Slc30a4
ENSMUSG00000005804	-0.651431	0.564643	0.999965	3.71642	21.6367	46.7298	15.6373	19.8886	10.3574	Bloc1s6
ENSMUSG00000005813	0.359224	0.229039	0.999965	277.492	300.209	286.077	298.597	402.293	408.08	Metap1
ENSMUSG00000005836	0.559148	0.693983	0.999965	1.23881	6.3107	21.6553	9.68022	27.1209	6.21442	Gata6
ENSMUSG00000005846	0.0657575	0.710482	0.999965	2425.58	2420.6	2557.6	2595.04	2356.8	2797.52	Rsl1d1
ENSMUSG00000005864	-1.83163	0.190016	0.999965	11.1493	7.21222	96.8788	0	3.61612	29.0006	Cnga2
ENSMUSG00000005871	-0.0197022	0.900816	0.999965	7935.79	7038.23	7483.6	7218.46	7418.46	7515.31	Apc
ENSMUSG00000005873	0.276284	0.72335	0.999965	56.9851	53.1902	15.9565	85.6327	31.641	35.215	Reep5
ENSMUSG00000005881	-0.179461	0.765475	0.999965	43.3582	68.5161	115.115	72.2293	50.6256	77.6802	Ergic3
ENSMUSG00000005882	0.163456	0.762227	0.999965	45.8358	137.032	121.953	137.012	122.948	81.8232	Uqcc1
ENSMUSG00000005886	-0.0784609	0.669306	0.999965	4204.51	3250.01	3910.48	3244.36	3848.45	3669.62	Ncoa2
ENSMUSG00000005892	1.46369	0.316652	0.999965	1.23881	9.91681	11.3975	46.9118	0.904029	14.5003	Trh
ENSMUSG00000005893	-0.15715	0.618915	0.999965	630.552	853.747	1023.5	874.943	953.751	419.473	Nr2c2
ENSMUSG00000005897	0.461841	0.609029	0.999965	34.6866	9.91681	29.6335	52.8689	20.7927	27.9649	Nr2c1
ENSMUSG00000005899	-0.017207	0.943106	0.999965	836.194	717.616	943.714	987.382	763.905	714.658	Smpd4
ENSMUSG00000005907	-0.0493482	0.916414	0.999965	148.657	122.608	176.661	81.9095	131.988	219.576	Pex1
ENSMUSG00000005917	-0.289581	0.592029	0.999965	137.507	67.6146	101.438	72.9739	59.6659	118.074	Otx1
ENSMUSG00000005936	-0.00419797	0.987207	0.999965	597.104	495.84	431.965	504.861	547.842	467.117	Kctd20
ENSMUSG00000005947	-0.0296783	0.951216	0.999965	123.881	198.336	77.503	97.5468	150.069	145.003	Itgae
ENSMUSG00000005958	-0.228303	0.588355	0.999965	205.642	209.155	197.177	214.454	216.063	91.1448	Ephb3
ENSMUSG00000005968	-0.0032114	0.99132	0.999965	393.94	318.239	314.571	391.676	305.562	326.257	Tuft1
ENSMUSG00000005980	-0.472075	0.600614	0.999965	11.1493	62.2054	77.503	67.7615	10.8484	30.0364	Dnase1
ENSMUSG00000005981	0.887119	0.0822137	0.999965	75.5671	104.577	132.211	313.49	174.478	89.0734	Trap1
ENSMUSG00000005982	0.139169	0.796367	0.999965	83	76.6299	67.2453	83.3988	57.8579	108.752	Naa60
ENSMUSG00000006005	0.15445	0.382687	0.999965	9657.73	10583	9880.5	13323	10046.5	10154.4	Tpr
ENSMUSG00000006010	0.62374	0.315291	0.999965	47.0746	36.0611	67.2453	47.6565	102.155	81.8232	BC003331
ENSMUSG00000006014	-0.465046	0.574888	0.999965	55.7463	33.3565	41.031	9.68022	36.1612	48.6796	Prg4
ENSMUSG00000006019	-0.447429	0.674572	0.999965	50.791	9.01528	12.5373	15.6373	14.4645	22.7862	Dhx34
ENSMUSG00000006021	0.0924436	0.942692	0.999965	2.47761	9.01528	28.4938	17.8712	15.3685	9.32163	Kptn
ENSMUSG00000006024	-0.106639	0.816067	0.999965	94.1492	186.616	178.941	103.504	191.654	132.574	Napa
ENSMUSG00000006050	0.161097	0.823643	0.999965	73.0895	24.3413	109.416	131.8	70.5143	27.9649	Sra1
ENSMUSG00000006056	0.0972024	0.760909	0.999965	815.134	1192.72	1137.47	1584.58	1211.4	567.584	Calcoco2
ENSMUSG00000006057	0.536074	0.272905	0.999965	71.8507	119.002	133.351	106.482	236.856	127.396	Atp5g1
ENSMUSG00000006058	-0.188333	0.641317	0.999965	172.194	325.452	188.059	243.495	218.775	139.824	Snf8
ENSMUSG00000006095	-0.592502	0.170684	0.999965	149.895	208.253	185.779	96.8022	169.958	94.252	Tbcb
ENSMUSG00000006127	0.00467412	0.993959	0.999965	99.1044	151.457	41.031	46.1672	144.645	102.538	Inpp5k
ENSMUSG00000006134	-0.387429	0.24977	0.999965	405.089	685.161	332.807	326.149	451.111	311.757	Crkl
ENSMUSG00000006169	0.337002	0.340953	0.999965	168.478	267.754	204.015	218.177	315.506	276.542	Clint1
ENSMUSG00000006191	0.432912	0.36482	0.999965	128.836	101.873	136.77	154.883	88.5949	252.72	Cdkal1
ENSMUSG00000006205	0.703819	0.251066	0.999965	89.194	24.3413	76.3633	137.757	75.9385	94.252	Htra1
ENSMUSG00000006215	-0.359617	0.202316	0.999965	633.03	1047.58	634.841	577.09	715.991	512.69	Zbtb17
ENSMUSG00000006218	-0.183506	0.902506	0.999965	24.7761	17.129	0	8.19095	23.5048	5.17868	Fam131c
ENSMUSG00000006219	-1.59924	0.0416841	0.999965	17.3433	207.351	85.4813	48.4011	19.8886	34.1793	Fblim1
ENSMUSG00000006262	-0.22374	0.424867	0.999965	439.776	392.165	344.205	338.808	340.819	327.293	Mob1b
ENSMUSG00000006273	0.204185	0.504383	0.999965	324.567	261.443	254.164	288.173	355.283	324.186	Atp6v1b2
ENSMUSG00000006276	-0.17508	0.582757	0.999965	251.478	357.907	414.869	274.769	339.915	293.113	Eps15l1
ENSMUSG00000006281	-0.106929	0.855982	0.999965	75.5671	68.5161	155.006	152.65	71.4183	52.8226	Tep1
ENSMUSG00000006288	0.670647	0.518804	0.999965	23.5373	7.21222	18.236	37.2316	29.833	10.3574	Ttc5
ENSMUSG00000006289	0.692738	0.327503	0.999965	14.8657	45.9779	64.9658	84.8881	52.4337	66.2871	Osgep
ENSMUSG00000006299	0.192821	0.509313	0.999965	568.612	704.093	490.093	839.2	451.111	725.016	Aamp
ENSMUSG00000006301	0.108145	0.710288	0.999965	528.97	507.56	352.183	425.93	616.548	454.688	Tmbim1
ENSMUSG00000006304	-0.185106	0.384448	0.999965	870.88	918.657	988.164	772.183	818.146	853.447	Arpc2
ENSMUSG00000006307	0.164025	0.494131	0.999965	1656.28	1128.71	1131.77	1185.45	1737.54	1464.53	Kmt2b
ENSMUSG00000006310	-0.0191968	0.984758	0.999965	14.8657	52.2886	22.795	26.8068	56.9538	5.17868	Zbtb32
ENSMUSG00000006313	-1.69993	0.211683	0.999965	17.3433	35.1596	3.41925	2.97853	8.13626	6.21442	Upk1a
ENSMUSG00000006333	-0.114218	0.667872	0.999965	605.776	911.445	1002.98	921.11	763.905	643.192	Rps9
ENSMUSG00000006335	-0.206233	0.554113	0.999965	392.701	339.876	315.711	432.631	202.503	272.399	Tfpt
ENSMUSG00000006342	0.742269	0.496992	0.999965	4.95522	36.0611	15.9565	64.783	23.5048	7.25016	Susd2
ENSMUSG00000006345	0.900039	0.343589	0.999965	7.43283	31.5535	28.4938	67.7615	10.8484	47.6439	Ggt1
ENSMUSG00000006356	-0.0111635	0.990245	0.999965	23.5373	18.0306	31.913	15.6373	33.4491	23.8219	Crip2
ENSMUSG00000006362	0.227038	0.707032	0.999965	71.8507	36.9627	87.7608	51.3796	97.6352	80.7875	Cbfa2t3
ENSMUSG00000006369	-0.0535133	0.929959	0.999965	132.552	41.4703	70.6645	78.1864	103.963	52.8226	Fbln1
ENSMUSG00000006373	-0.691251	0.19475	0.999965	291.119	152.358	84.3415	67.0169	157.301	102.538	Pgrmc1
ENSMUSG00000006386	0.402447	0.436096	0.999965	73.0895	102.774	77.503	67.0169	123.852	145.003	Tek
ENSMUSG00000006389	-0.339036	0.796794	0.999965	6.19403	55.8947	33.0528	0	65.0901	10.3574	Mpl
ENSMUSG00000006390	0.210426	0.781835	0.999965	65.6567	56.7963	23.9348	20.8497	50.6256	98.395	Elovl1
ENSMUSG00000006392	0.564134	0.212214	0.999965	79.2836	126.214	90.0403	136.268	177.19	124.288	Med8
ENSMUSG00000006398	-0.0891236	0.751606	0.999965	572.328	1034.95	662.195	810.904	739.496	584.155	Cdc20
ENSMUSG00000006403	0.254122	0.799965	0.999965	27.2537	38.7657	13.677	4.46779	43.3934	47.6439	Adamts4
ENSMUSG00000006412	0.140361	0.684451	0.999965	272.537	200.139	214.273	274.769	197.982	283.792	Pfdn2
ENSMUSG00000006418	0.108554	0.679414	0.999965	665.239	567.061	476.416	519.009	720.511	602.799	Rnf114
ENSMUSG00000006423	0.0691262	0.843349	0.999965	278.731	237.102	222.251	189.881	330.875	253.755	C330007P06Rik
ENSMUSG00000006442	-1.23221	0.111657	0.999965	43.3582	102.774	70.6645	11.1695	21.6967	60.0727	Srm
ENSMUSG00000006456	-0.117921	0.698223	0.999965	411.283	316.436	463.879	447.524	307.37	341.793	Rbm14
ENSMUSG00000006457	0.8591	0.391115	0.999965	27.2537	27.9474	2.2795	31.2745	37.9692	35.215	Actn3
ENSMUSG00000006463	0.751642	0.297716	0.999965	53.2686	22.5382	26.2143	73.7186	57.8579	39.358	Zdhhc24
ENSMUSG00000006464	-0.529272	0.386148	0.999965	87.9552	201.041	55.8478	125.843	55.1458	58.0013	Bbs1
ENSMUSG00000006471	0.695505	0.317234	0.999965	38.403	211.859	36.472	183.179	229.623	52.8226	Ndor1
ENSMUSG00000006476	-0.379136	0.76818	0.999965	9.91044	7.21222	29.6335	20.8497	11.7524	3.10721	Nsmf
ENSMUSG00000006494	-0.0785186	0.804615	0.999965	293.597	283.08	404.611	338.808	339.011	250.648	Pdk1
ENSMUSG00000006498	0.00278314	0.988084	0.999965	2783.6	2933.57	3064.79	3344.89	2954.37	2498.2	Ptbp1
ENSMUSG00000006527	-0.0132023	0.957255	0.999965	5993.34	4087.53	5111.78	3595.08	4417.99	7041.97	Sfmbt1
ENSMUSG00000006567	2.22397	0.213165	0.999965	0	10.8183	0	17.1265	4.52015	30.0364	Atp7b
ENSMUSG00000006574	0.417519	0.754094	0.999965	4.95522	12.6214	10.2578	11.1695	19.8886	6.21442	Slc4a1
ENSMUSG00000006575	-3.32721	0.0254627	0.999965	35.9254	21.6367	9.118	4.46779	0	2.07147	Rundc3a
ENSMUSG00000006576	-1.14154	0.304979	0.999965	35.9254	89.2513	20.5155	29.7853	36.1612	0	Slc4a3
ENSMUSG00000006585	-0.120933	0.654595	0.999965	545.074	647.297	777.31	649.319	701.527	459.867	Cdt1
ENSMUSG00000006586	0.0446126	0.895125	0.999965	948.925	441.749	727.161	551.028	549.65	1083.38	Runx1t1
ENSMUSG00000006589	-0.215391	0.659486	0.999965	138.746	267.754	143.609	122.864	260.36	91.1448	Aprt
ENSMUSG00000006599	-0.0760826	0.786912	0.999965	817.612	952.014	672.453	1073.76	610.22	631.799	Gtf2h1
ENSMUSG00000006641	0.305691	0.36743	0.999965	733.373	1051.18	425.127	1285.24	822.667	623.513	Slc5a6
ENSMUSG00000006649	0.715971	0.629973	0.999965	3.71642	19.8336	1.13975	20.8497	4.52015	15.536	Nphs1
ENSMUSG00000006673	-0.231385	0.279615	0.999965	1681.06	1465.88	1651.5	1490.75	1077.6	1518.39	Qrich1
ENSMUSG00000006675	-1.06838	0.455051	0.999965	12.3881	37.8642	10.2578	0	13.5604	15.536	P4htm
ENSMUSG00000006676	0.203199	0.314341	0.999965	2174.1	2349.38	1799.67	2274.11	2170.57	2836.88	Usp19
ENSMUSG00000006678	-0.202188	0.351363	0.999965	1662.48	1620.05	1888.57	1191.41	1493.46	1811.5	Pola1
ENSMUSG00000006699	0.174953	0.560363	0.999965	340.672	350.694	365.86	292.64	427.606	474.367	Cdc42
ENSMUSG00000006705	-0.0364501	0.941084	0.999965	100.343	138.835	99.1583	137.012	127.468	65.2514	Pknox1
ENSMUSG00000006711	-1.32656	0.145762	0.999965	33.4478	110.888	49.0093	60.3152	8.13626	8.28589	D130043K22Rik
ENSMUSG00000006715	-0.306099	0.170873	0.999965	1126.07	1228.78	1330.09	1190.67	829.899	959.092	Gmnn
ENSMUSG00000006717	0.482844	0.405829	0.999965	54.5074	63.107	42.1708	87.8666	65.0901	70.4301	Acot13
ENSMUSG00000006720	-0.893447	0.530145	0.999965	34.6866	4.50764	25.0745	0	18.0806	16.5718	Zfp184
ENSMUSG00000006724	0.558149	0.678538	0.999965	12.3881	24.3413	1.13975	19.3604	33.4491	3.10721	Cyp27b1
ENSMUSG00000006728	0.34581	0.633195	0.999965	33.4478	23.4397	51.2888	50.635	46.1055	40.3937	Cdk4
ENSMUSG00000006731	-0.46099	0.75029	0.999965	0	35.1596	20.5155	29.0407	7.23223	4.14295	B4galnt1
ENSMUSG00000006732	-0.124073	0.857335	0.999965	35.9254	100.07	50.149	88.6112	31.641	50.7511	Mettl1
ENSMUSG00000006736	-0.10064	0.876805	0.999965	38.403	45.9779	92.3198	65.5276	52.4337	46.6081	Tspan31
ENSMUSG00000006740	-0.188232	0.295902	0.999965	2575.48	2668.52	2482.38	2186.24	2085.6	2510.63	Kif5b
ENSMUSG00000006763	-0.919852	0.404138	0.999965	96.6268	35.1596	23.9348	38.7209	0	43.5009	Saal1
ENSMUSG00000006764	-0.932284	0.23008	0.999965	53.2686	46.8795	39.8913	14.148	25.3128	34.1793	Tph2
ENSMUSG00000006782	-0.770909	0.556383	0.999965	12.3881	20.7351	43.3105	0	18.0806	26.9292	Cnp
ENSMUSG00000006784	-2.42881	0.179441	0.999965	3.71642	18.0306	33.0528	0	0	10.3574	Ttc25
ENSMUSG00000006800	-0.267568	0.454081	0.999965	428.627	212.761	494.652	367.848	294.714	279.649	Sulf2
ENSMUSG00000006818	-0.0351447	0.904306	0.999965	398.895	357.907	295.195	334.34	375.172	316.935	Sod2
ENSMUSG00000006850	-1.35675	0.372587	0.999965	21.0597	17.129	15.9565	0	2.71209	18.6433	Tmco6
ENSMUSG00000006906	0.398391	0.591222	0.999965	50.791	27.0458	30.7733	44.6779	28.9289	69.3944	Stambp
ENSMUSG00000006920	0.155273	0.535519	0.999965	630.552	767.2	508.329	670.169	697.007	757.124	Ezh1
ENSMUSG00000006932	0.171622	0.528186	0.999965	683.821	1198.13	990.443	1275.55	1168.01	792.339	Ctnnb1
ENSMUSG00000006941	-0.324796	0.470458	0.999965	173.433	158.669	215.413	102.015	104.867	230.969	Eif1b
ENSMUSG00000006998	-0.0271985	0.929153	0.999965	299.791	366.02	510.608	407.314	338.107	409.116	Psmd2
ENSMUSG00000007021	0.708818	0.249892	0.999965	43.3582	137.032	59.267	195.838	143.741	52.8226	Syngr3
ENSMUSG00000007029	0.880915	0.544914	0.999965	33.4478	3.60611	0	44.6779	5.42418	17.6075	Vars
ENSMUSG00000007034	-1.26652	0.198425	0.999965	35.9254	38.7657	31.913	30.5299	7.23223	6.21442	Slc44a4
ENSMUSG00000007035	-0.634784	0.413629	0.999965	68.1343	18.0306	79.7825	24.5729	32.5451	49.7154	Msh5
ENSMUSG00000007036	-0.746858	0.263732	0.999965	95.388	71.2207	83.2018	16.3819	76.8425	55.9298	Abhd16a
ENSMUSG00000007038	0.838977	0.266944	0.999965	16.1045	31.5535	54.708	96.0575	36.1612	50.7511	Neu1
ENSMUSG00000007039	0.137589	0.86393	0.999965	16.1045	39.6672	84.3415	21.5943	54.2418	78.716	Ddah2
ENSMUSG00000007041	-0.480202	0.752616	0.999965	6.19403	22.5382	20.5155	0	4.52015	31.0721	Clic1
ENSMUSG00000007050	-0.0144643	0.971123	0.999965	133.791	239.806	251.885	163.819	266.689	189.54	Lsm2
ENSMUSG00000007080	0.240234	0.493164	0.999965	343.149	431.832	378.397	574.856	549.65	237.184	Pole
ENSMUSG00000007107	-0.930012	0.451097	0.999965	38.403	22.5382	27.354	34.2531	11.7524	0	Atp1a4
ENSMUSG00000007122	-0.56135	0.664117	0.999965	19.8209	12.6214	45.59	2.97853	48.8176	1.03574	Casq1
ENSMUSG00000007207	-1.22819	0.125261	0.999965	53.2686	91.0543	64.9658	9.68022	63.282	16.5718	Stx1a
ENSMUSG00000007216	0.22842	0.40748	0.999965	538.88	652.706	630.282	634.427	955.559	544.797	Zfp775
ENSMUSG00000007338	-0.410262	0.335649	0.999965	291.119	238.003	120.814	201.051	137.412	150.182	Mrpl49
ENSMUSG00000007379	-0.671115	0.337403	0.999965	45.8358	155.063	105.997	119.886	19.8886	52.8226	Dennd2c
ENSMUSG00000007411	0.363506	0.204927	0.999965	385.269	540.015	322.549	559.219	558.69	488.868	Mark3
ENSMUSG00000007415	-0.856197	0.591795	0.999965	32.2089	9.01528	35.3323	0	0	42.4652	Gatad1
ENSMUSG00000007457	1.56972	0.167961	0.999965	8.67164	5.40917	9.118	26.0621	13.5604	29.0006	2310003L06Rik
ENSMUSG00000007458	-0.0865575	0.747836	0.999965	527.731	528.295	492.372	396.144	597.563	465.046	M6pr
ENSMUSG00000007476	0.00143969	0.997796	0.999965	81.7612	69.4177	113.975	106.482	93.115	65.2514	Lrrc8a
ENSMUSG00000007564	-0.269162	0.467728	0.999965	226.701	227.185	186.919	137.012	178.998	216.469	Ppp2r1a
ENSMUSG00000007570	0.209319	0.823017	0.999965	16.1045	32.455	15.9565	21.5943	32.5451	20.7147	Fance
ENSMUSG00000007589	0.124097	0.642946	0.999965	359.254	390.362	378.397	384.975	428.51	416.366	Tinf2
ENSMUSG00000007594	-1.60779	0.280188	0.999965	2.47761	46.8795	22.795	0	6.3282	17.6075	Hapln4
ENSMUSG00000007603	0.291995	0.523161	0.999965	83	169.487	135.63	109.461	174.478	192.647	Dus3l
ENSMUSG00000007610	-0.137695	0.651004	0.999965	585.955	595.009	601.788	763.248	504.448	351.115	Gtpbp3
ENSMUSG00000007613	-0.615571	0.0506881	0.999965	437.298	350.694	443.363	345.509	234.144	222.683	Tgfbr1
ENSMUSG00000007617	0.307122	0.36196	0.999965	488.089	282.178	270.121	322.426	447.494	516.833	Homer1
ENSMUSG00000007646	-0.769682	0.173085	0.999965	89.194	74.8268	91.18	61.8045	46.1055	41.4295	Rad51c
ENSMUSG00000007656	-0.0204693	0.959433	0.999965	421.194	329.058	246.186	154.883	370.652	457.796	Arpp19
ENSMUSG00000007659	0.164882	0.498737	0.999965	940.253	751.874	1029.19	824.308	989.008	1237.71	Bcl2l1
ENSMUSG00000007670	0.0353147	0.868185	0.999965	2708.03	2169.08	2174.64	1920.41	2397.49	2909.38	Khsrp
ENSMUSG00000007682	-1.16224	0.393312	0.999965	24.7761	13.5229	29.6335	0	10.8484	19.679	Dio2
ENSMUSG00000007721	-0.0680366	0.841766	0.999965	441.015	579.683	298.615	574.856	363.42	320.043	Ccdc124
ENSMUSG00000007739	-0.145431	0.666771	0.999965	255.194	333.565	266.702	268.068	312.794	192.647	Cct4
ENSMUSG00000007783	-0.868922	0.151611	0.999965	70.6119	109.986	76.3633	67.0169	43.3934	30.0364	Cpt1c
ENSMUSG00000007812	-0.308834	0.15866	0.999965	3565.28	2415.19	2750.22	2040.29	2138.93	2868.99	Zfp655
ENSMUSG00000007815	0.192032	0.365571	0.999965	864.686	982.666	867.35	1033.55	1124.61	943.556	Rhoa
ENSMUSG00000007817	-0.0918725	0.756475	0.999965	401.373	672.54	533.403	393.166	609.316	507.511	Zmiz1
ENSMUSG00000007827	0.373947	0.251399	0.999965	666.477	371.43	476.416	463.161	566.826	932.163	Ankrd26
ENSMUSG00000007833	0.535538	0.612754	0.999965	17.3433	11.7199	25.0745	39.4655	33.4491	5.17868	Aldh16a1
ENSMUSG00000007836	0.0220831	0.932846	0.999965	486.851	479.613	401.192	439.333	439.358	510.618	Hnrnpa0
ENSMUSG00000007837	0.213206	0.754227	0.999965	84.2388	96.4635	18.236	68.5062	56.9538	105.645	Prrg2
ENSMUSG00000007850	0.225642	0.465663	0.999965	1313.13	915.953	1172.8	727.506	1271.97	1979.29	Hnrnph1
ENSMUSG00000007867	0.0596807	0.913736	0.999965	341.91	114.494	222.251	75.9525	186.23	445.367	Ift43
ENSMUSG00000007880	0.125497	0.49171	0.999965	11249.6	8452.73	9384.71	9271.41	10609.7	11848.8	Arid1a
ENSMUSG00000007891	-0.638526	0.375694	0.999965	79.2836	44.1749	38.7515	38.7209	43.3934	21.7505	Ctsd
ENSMUSG00000007892	-0.237433	0.406804	0.999965	773.015	1236.9	1180.78	1218.96	863.348	623.513	Rplp1
ENSMUSG00000007908	0.231715	0.495491	0.999965	329.522	191.124	341.925	288.917	325.451	397.723	Hmgcll1
ENSMUSG00000007987	-0.238865	0.848147	0.999965	17.3433	18.9321	45.59	0	27.1209	42.4652	Ift22
ENSMUSG00000007989	-0.151973	0.764263	0.999965	111.493	144.244	67.2453	114.673	99.4432	76.6445	Fzd3
ENSMUSG00000008035	0.0378316	0.94586	0.999965	94.1492	97.365	62.6863	61.0598	133.796	66.2871	Mid1ip1
ENSMUSG00000008036	1.42008	0.189864	0.999965	1.23881	8.11375	50.149	61.8045	14.4645	82.8589	Ap2s1
ENSMUSG00000008090	-0.061932	0.943384	0.999965	42.1194	46.8795	21.6553	26.8068	67.8022	11.3931	Fgfrl1
ENSMUSG00000008129	0.382699	0.30616	0.999965	226.701	172.192	134.491	270.301	223.295	200.933	4930432K21Rik
ENSMUSG00000008140	-0.720052	0.422198	0.999965	11.1493	59.5009	45.59	17.1265	21.6967	32.1078	Emc10
ENSMUSG00000008153	-0.68613	0.367314	0.999965	38.403	40.5688	92.3198	55.1028	34.3531	16.5718	Clstn3
ENSMUSG00000008167	-0.819292	0.0971081	0.999965	138.746	173.995	259.863	58.8259	171.766	94.252	Fbxw9
ENSMUSG00000008200	0.00795871	0.965249	0.999965	2929.78	2941.69	2831.14	3370.95	2623.49	2755.06	Fnbp4
ENSMUSG00000008226	-0.103883	0.86665	0.999965	64.4179	105.479	36.472	61.0598	56.9538	74.573	Scrn3
ENSMUSG00000008301	0.00932825	0.987165	0.999965	69.3731	166.783	105.997	174.244	126.564	43.5009	Phax
ENSMUSG00000008305	0.425493	0.153379	0.999965	301.03	256.034	243.907	323.915	386.02	365.615	Tle1
ENSMUSG00000008307	-0.793662	0.403974	0.999965	48.3134	15.326	28.4938	17.1265	24.4088	11.3931	1700109H08Rik
ENSMUSG00000008333	-0.54003	0.203174	0.999965	270.06	214.564	133.351	104.248	170.862	150.182	Snrpb2
ENSMUSG00000008348	-0.177172	0.561424	0.999965	336.955	368.725	524.285	329.127	430.318	328.329	Ubc
ENSMUSG00000008373	-0.209398	0.561067	0.999965	237.851	363.316	303.174	320.192	292.905	168.825	Prpf31
ENSMUSG00000008384	-0.615711	0.0755577	0.999965	245.284	268.655	266.702	177.967	193.462	137.753	Sertad1
ENSMUSG00000008393	-0.333181	0.264291	0.999965	382.791	490.431	438.804	422.206	352.571	266.184	Carhsp1
ENSMUSG00000008398	0.148262	0.908745	0.999965	38.403	6.3107	30.7733	0	22.6007	61.1085	Elk3
ENSMUSG00000008429	0.200364	0.3528	0.999965	1097.58	994.385	907.241	1038.02	1316.27	1091.67	Herpud2
ENSMUSG00000008435	-3.65265	0.0152242	0.999965	29.7313	23.4397	10.2578	2.2339	2.71209	0	Rdh13
ENSMUSG00000008450	-0.290453	0.564598	0.999965	104.06	116.297	144.748	152.65	76.8425	68.3586	Nutf2
ENSMUSG00000008475	-0.0250687	0.960947	0.999965	90.4328	101.873	104.857	128.821	105.771	56.9655	Arpc5
ENSMUSG00000008489	0.218621	0.444514	0.999965	711.074	624.759	512.888	516.03	675.31	961.164	Elavl2
ENSMUSG00000008496	-0.202028	0.445034	0.999965	566.134	652.706	695.248	431.142	563.21	671.157	Pou2f2
ENSMUSG00000008575	0.471287	0.752273	0.999965	38.403	0.901528	13.677	0	15.3685	58.0013	Nfib
ENSMUSG00000008604	0.279386	0.513997	0.999965	90.4328	152.358	125.373	143.714	138.316	165.718	Ubqln4
ENSMUSG00000008658	-2.48186	0.0645937	0.999965	59.4627	27.0458	64.9658	0	27.1209	0	Rbfox1
ENSMUSG00000008668	0.0246675	0.947852	0.999965	214.313	208.253	143.609	213.709	158.205	204.04	Rps18
ENSMUSG00000008682	-0.39487	0.142676	0.999965	452.164	545.424	429.686	346.999	378.788	360.436	Rpl10
ENSMUSG00000008683	-0.0271904	0.936824	0.999965	360.492	355.202	250.745	274.025	241.376	433.974	Rps15a
ENSMUSG00000008690	0.406031	0.297858	0.999965	199.448	170.389	139.05	210.731	164.533	299.328	Ncaph2
ENSMUSG00000008730	-0.054197	0.772783	0.999965	6965.8	6723.6	6298.26	7474.62	6663.6	5110.32	Hipk1
ENSMUSG00000008763	-0.0223129	0.928982	0.999965	692.492	652.706	792.127	546.56	797.354	761.266	Man1a2
ENSMUSG00000008789	0.00106531	0.999444	0.999965	24.7761	11.7199	4.559	0	30.737	10.3574	Ceacam5
ENSMUSG00000008822	1.26653	0.362368	0.999965	16.1045	0.901528	5.69875	33.5084	9.04029	11.3931	Acyp1
ENSMUSG00000008845	-0.203961	0.785099	0.999965	45.8358	66.7131	58.1273	13.4034	81.3626	53.8583	Cd163
ENSMUSG00000008855	-0.487574	0.239022	0.999965	200.687	140.638	155.006	136.268	109.388	107.717	Hdac5
ENSMUSG00000008859	-0.434083	0.25623	0.999965	315.895	440.847	227.95	240.516	160.013	329.364	Rala
ENSMUSG00000008892	0.37189	0.307854	0.999965	211.836	182.109	289.497	247.962	236.856	399.794	Vdac3
ENSMUSG00000008958	0.139387	0.70803	0.999965	179.627	194.73	219.972	208.497	161.821	284.828	Vps72
ENSMUSG00000008976	-0.393686	0.0392327	0.999965	3346.01	3790.02	3435.21	3204.9	2404.72	2436.05	Gabpa
ENSMUSG00000008999	1.31498	0.211806	0.999965	13.6269	26.1443	33.0528	97.5468	0.904029	82.8589	Bmp7
ENSMUSG00000009013	-0.0518881	0.792359	0.999965	1283.4	1530.79	1363.14	1369.38	1252.98	1408.6	Dynll1
ENSMUSG00000009030	-0.461126	0.181197	0.999965	402.612	539.114	474.136	221.9	294.714	513.725	Pdcl
ENSMUSG00000009035	0.0999516	0.827257	0.999965	136.269	191.124	140.189	88.6112	173.574	240.291	Tmem184b
ENSMUSG00000009073	0.198869	0.372588	0.999965	1906.52	2310.62	1723.3	2843.75	2160.63	1813.57	Nf2
ENSMUSG00000009075	-0.475428	0.705318	0.999965	28.4925	12.6214	5.69875	15.6373	12.6564	5.17868	Cabp7
ENSMUSG00000009076	0.411963	0.364507	0.999965	91.6716	113.593	92.3198	108.716	120.236	167.789	Zmat5
ENSMUSG00000009079	0.00355591	0.988439	0.999965	739.567	554.44	795.546	693.252	748.536	651.478	Ewsr1
ENSMUSG00000009090	0.0596846	0.813033	0.999965	683.821	598.615	469.577	597.94	621.972	605.906	Ap1b1
ENSMUSG00000009092	0.622694	0.216812	0.999965	84.2388	137.032	64.9658	204.774	141.029	95.2878	Derl3
ENSMUSG00000009108	0.313609	0.766702	0.999965	7.43283	49.584	11.3975	9.68022	47.0095	29.0006	Gnat2
ENSMUSG00000009112	0.0261681	0.919282	0.999965	1515.06	1197.23	783.009	1055.14	1216.82	1287.42	Bcl2l13
ENSMUSG00000009207	-0.473447	0.383014	0.999965	141.224	128.919	112.835	160.841	55.1458	59.037	Lnpk
ENSMUSG00000009291	-0.0636539	0.801319	0.999965	1419.67	1793.14	1271.96	1874.24	1387.68	1028.49	Pttg1ip
ENSMUSG00000009292	-3.46279	0.0215617	0.999965	14.8657	66.7131	5.69875	0	0.904029	7.25016	Trpm2
ENSMUSG00000009293	0.387881	0.363744	0.999965	109.015	130.722	134.491	212.965	158.205	118.074	Ube2g2
ENSMUSG00000009406	0.130416	0.718409	0.999965	273.776	203.745	189.199	288.173	261.264	179.182	Elk1
ENSMUSG00000009418	-0.156134	0.670048	0.999965	220.507	290.292	233.649	153.394	284.769	230.969	Nav1
ENSMUSG00000009470	0.444661	0.0263019	0.999965	1770.25	1926.57	1448.62	2609.94	2278.15	2114.97	Tnpo1
ENSMUSG00000009535	0.0754239	0.762237	0.999965	602.06	653.608	472.997	583.047	607.508	631.799	Rnmt
ENSMUSG00000009545	-0.354366	0.571532	0.999965	53.2686	62.2054	121.953	38.7209	92.211	54.894	Kcnq1
ENSMUSG00000009549	0.414409	0.172756	0.999965	776.731	448.059	542.521	880.155	520.721	952.878	Srp14
ENSMUSG00000009551	-0.408957	0.678403	0.999965	3.71642	53.1902	55.8478	16.3819	24.4088	44.5367	6330409D20Rik
ENSMUSG00000009555	0.0923365	0.712928	0.999965	537.642	823.997	662.195	713.358	775.657	670.122	Cdk9
ENSMUSG00000009563	0.645159	0.141355	0.999965	97.8656	173.995	153.866	288.173	250.416	127.396	Tor2a
ENSMUSG00000009566	-0.0394491	0.861005	0.999965	717.268	851.944	714.624	712.613	785.601	725.016	Fpgs
ENSMUSG00000009569	0.0400705	0.885422	0.999965	1005.91	598.615	609.767	633.682	748.536	893.841	Mkl2
ENSMUSG00000009575	-0.134925	0.565922	0.999965	709.836	810.474	918.639	813.138	768.425	639.05	Cbx5
ENSMUSG00000009585	0.304134	0.759625	0.999965	37.1642	9.91681	18.236	44.6779	12.6564	22.7862	Apobec3
ENSMUSG00000009596	1.68371	0.199359	0.999965	3.71642	9.91681	3.41925	27.5514	9.04029	18.6433	Taf7l
ENSMUSG00000009614	0.467935	0.154585	0.999965	227.94	283.08	213.133	256.153	353.475	393.58	Sardh
ENSMUSG00000009621	0.243059	0.593428	0.999965	201.925	243.413	94.5993	291.896	213.351	133.61	Vav2
ENSMUSG00000009628	-0.364084	0.15923	0.999965	733.373	598.615	778.45	538.369	651.805	448.474	Tex15
ENSMUSG00000009630	-0.139639	0.620207	0.999965	698.686	889.808	653.077	799.735	781.985	452.617	Ppp2cb
ENSMUSG00000009640	0.0300302	0.973074	0.999965	24.7761	41.4703	15.9565	35.7423	16.2725	32.1078	Dmap1
ENSMUSG00000009647	0.0222345	0.922004	0.999965	1218.98	1007.91	928.897	1063.33	906.741	1234.6	Mcu
ENSMUSG00000009670	0.314017	0.295468	0.999965	511.627	366.02	488.953	396.889	719.607	582.084	Tex11
ENSMUSG00000009681	-0.2525	0.470876	0.999965	370.403	337.172	314.571	171.265	356.188	331.436	Bcr
ENSMUSG00000009733	0.138295	0.637665	0.999965	301.03	395.771	324.829	415.505	319.122	390.473	Tfcp2
ENSMUSG00000009734	-0.765754	0.424262	0.999965	83	41.4703	26.2143	56.592	2.71209	29.0006	Pou6f2
ENSMUSG00000009739	0.329148	0.468857	0.999965	120.164	214.564	84.3415	205.518	172.67	149.146	Pou6f1
ENSMUSG00000009741	0.154992	0.442386	0.999965	2527.16	1820.19	2165.53	2215.28	2731.98	2302.44	Ubp1
ENSMUSG00000009828	-0.518895	0.406443	0.999965	121.403	73.9253	55.8478	62.5491	82.2667	30.0364	Ick
ENSMUSG00000009863	0.0179081	0.986248	0.999965	33.4478	18.9321	22.795	36.487	36.1612	3.10721	Sdhb
ENSMUSG00000009876	-2.19758	0.241258	0.999965	0	49.584	22.795	15.6373	0	0	Cox4i2
ENSMUSG00000009894	0.518684	0.26751	0.999965	79.2836	128.017	116.255	179.456	188.942	95.2878	Snap47
ENSMUSG00000009905	0.011897	0.981901	0.999965	122.642	114.494	148.168	182.435	155.493	49.7154	Kdsr
ENSMUSG00000009907	0.68881	0.0887811	0.999965	190.776	209.155	96.8788	333.595	210.639	256.863	Vps4b
ENSMUSG00000009927	-0.200483	0.549369	0.999965	322.089	318.239	312.292	378.273	218.775	230.969	Rps25
ENSMUSG00000009941	1.39112	0.269773	0.999965	17.3433	18.0306	0	15.6373	15.3685	62.1442	Nxf2
ENSMUSG00000009995	-0.639581	0.290977	0.999965	100.343	106.38	61.5465	80.4203	62.378	29.0006	Taz
ENSMUSG00000010025	-0.008698	0.991843	0.999965	21.0597	45.0764	20.5155	29.0407	25.3128	32.1078	Aldh3a2
ENSMUSG00000010044	2.73864	0.123525	0.999965	6.19403	0	3.41925	42.444	0	20.7147	Zmynd10
ENSMUSG00000010045	-0.430582	0.767969	0.999965	13.6269	46.8795	0	14.8926	28.0249	2.07147	Tmem115
ENSMUSG00000010048	-0.285553	0.667236	0.999965	65.6567	46.8795	59.267	69.2508	29.833	41.4295	Ifrd2
ENSMUSG00000010057	0.127132	0.846682	0.999965	39.6418	56.7963	55.8478	53.6135	34.3531	78.716	Nprl2
ENSMUSG00000010064	-1.62352	0.252437	0.999965	37.1642	22.5382	11.3975	0	18.9846	4.14295	Slc38a3
ENSMUSG00000010067	-0.167731	0.811239	0.999965	61.9403	51.3871	52.4285	28.296	31.641	88.0376	Rassf1
ENSMUSG00000010095	-0.362231	0.20737	0.999965	593.388	686.964	877.608	543.581	727.744	407.045	Slc3a2
ENSMUSG00000010097	0.0534872	0.826108	0.999965	789.119	1178.3	1210.42	1266.62	1092.07	939.413	Nxf1
ENSMUSG00000010110	0.00637243	0.980828	0.999965	614.448	535.508	835.437	684.317	560.498	748.838	Stx5a
ENSMUSG00000010142	0.260274	0.611679	0.999965	80.5224	139.737	98.0186	74.4632	191.654	116.003	Tnfrsf13b
ENSMUSG00000010175	0.279736	0.75956	0.999965	9.91044	27.0458	45.59	23.8282	20.7927	55.9298	Prox1
ENSMUSG00000010205	0.286999	0.675751	0.999965	64.4179	65.8116	28.4938	29.7853	87.6908	76.6445	Raver1
ENSMUSG00000010277	-0.0834706	0.699139	0.999965	2374.79	2481.91	2060.67	2603.23	2279.06	1644.75	2610507B11Rik
ENSMUSG00000010290	0.0422189	0.930301	0.999965	90.4328	112.691	136.77	72.9739	141.933	135.682	AI597479
ENSMUSG00000010307	-2.32894	0.0911869	0.999965	14.8657	4.50764	80.9223	13.4034	6.3282	0	Tmem86a
ENSMUSG00000010342	-0.164217	0.737753	0.999965	125.119	165.881	155.006	71.4847	111.196	216.469	Tex14
ENSMUSG00000010358	-0.013814	0.974712	0.999965	109.015	108.183	135.63	122.12	111.196	116.003	Ifi35
ENSMUSG00000010362	0.236101	0.593343	0.999965	90.4328	159.57	164.124	153.394	211.543	123.253	Rdm1
ENSMUSG00000010376	-0.156375	0.625681	0.999965	509.149	382.248	320.27	440.822	378.788	266.184	Nedd8
ENSMUSG00000010392	0.0144424	0.975543	0.999965	110.254	122.608	90.0403	90.1005	141.029	95.2878	Gosr1
ENSMUSG00000010406	-1.71566	0.334335	0.999965	8.67164	18.9321	22.795	0	15.3685	0	Mrpl52
ENSMUSG00000010453	0.291783	0.335227	0.999965	491.806	752.776	602.928	1003.02	774.753	483.689	Kansl3
ENSMUSG00000010461	0.915465	0.259049	0.999965	71.8507	14.4244	39.8913	165.308	29.833	41.4295	Eya4
ENSMUSG00000010476	-1.81404	0.249745	0.999965	3.71642	8.11375	47.8695	0	10.8484	6.21442	Ebf3
ENSMUSG00000010505	-1.03992	0.0773397	0.999965	172.194	64.0085	94.5993	35.7423	57.8579	67.3229	Myt1
ENSMUSG00000010517	-0.183032	0.454442	0.999965	697.448	657.214	590.391	607.62	487.272	618.335	Faf1
ENSMUSG00000010554	0.0148834	0.974288	0.999965	121.403	521.083	524.285	518.264	433.03	227.862	Mettl16
ENSMUSG00000010592	0.264864	0.546227	0.999965	392.701	230.791	353.323	174.244	301.946	698.087	Dazl
ENSMUSG00000010607	-0.18493	0.647232	0.999965	179.627	183.01	288.357	139.246	169.958	264.113	Pigyl
ENSMUSG00000010608	0.227433	0.222484	0.999965	3830.39	3657.5	2828.86	4178.13	4135.93	3763.87	Rbm25
ENSMUSG00000010609	-0.67963	0.273443	0.999965	94.1492	59.5009	67.2453	58.0813	29.833	49.7154	Psen2
ENSMUSG00000010663	-2.30728	0.17473	0.999965	1.23881	9.01528	49.0093	0	9.94432	2.07147	Fads1
ENSMUSG00000010721	0.00475374	0.992113	0.999965	158.567	128.017	151.587	149.671	70.5143	219.576	Lmbr1
ENSMUSG00000010751	-0.485935	0.556327	0.999965	29.7313	37.8642	41.031	19.3604	18.0806	40.3937	Tnfrsf22
ENSMUSG00000010755	-0.158453	0.734093	0.999965	113.97	110.888	159.565	152.65	110.292	80.7875	Cars
ENSMUSG00000010760	0.629232	0.383221	0.999965	39.6418	16.2275	104.857	120.63	65.9941	61.1085	Phlda2
ENSMUSG00000010796	-0.689617	0.391367	0.999965	33.4478	45.9779	67.2453	52.1242	12.6564	25.8934	Asz1
ENSMUSG00000010803	-0.471494	0.589553	0.999965	118.925	124.411	46.7298	86.3773	1.80806	121.181	Gabra1
ENSMUSG00000010825	-1.68415	0.265303	0.999965	14.8657	32.455	12.5373	16.3819	0	2.07147	Grid2ip
ENSMUSG00000010911	-0.521281	0.423183	0.999965	75.5671	55.8947	54.708	47.6565	27.1209	54.894	Apip
ENSMUSG00000010914	0.153529	0.717151	0.999965	361.731	154.161	248.466	298.597	158.205	392.544	Pdhx
ENSMUSG00000010936	0.268408	0.355446	0.999965	393.94	604.024	373.838	500.393	647.285	506.475	Vac14
ENSMUSG00000011096	-0.368808	0.424873	0.999965	183.343	174.896	150.447	78.1864	205.215	110.824	Akt1s1
ENSMUSG00000011114	0.89697	0.0571995	0.999965	121.403	205.548	158.425	332.106	459.247	112.895	Tbrg1
ENSMUSG00000011158	-0.173991	0.591136	0.999965	381.552	239.806	417.149	329.872	312.794	276.542	Brf1
ENSMUSG00000011179	0.0423407	0.86155	0.999965	4246.63	5664.3	4108.8	6374.8	4851.93	3209.75	Odc1
ENSMUSG00000011254	1.04364	0.0795268	0.999965	47.0746	73.0238	55.8478	194.349	117.524	50.7511	Thg1l
ENSMUSG00000011256	-0.428743	0.605045	0.999965	16.1045	89.2513	31.913	39.4655	37.9692	24.8577	Adam19
ENSMUSG00000011257	-0.201258	0.286022	0.999965	2758.82	3075.11	2762.76	2755.88	2098.25	2623.52	Pabpc4
ENSMUSG00000011263	0.12065	0.602621	0.999965	1103.78	1306.31	1111.26	1490.01	1377.74	960.128	Exoc3l2
ENSMUSG00000011267	-0.12412	0.606355	0.999965	1437.01	1757.08	1589.95	1953.91	1318.98	1115.49	Zfp296
ENSMUSG00000011305	-2.51792	0.0442384	0.999965	7.43283	30.652	82.062	8.19095	12.6564	0	Plin5
ENSMUSG00000011306	0.24528	0.394145	0.999965	365.448	510.265	435.385	656.021	439.358	458.831	Sugp1
ENSMUSG00000011382	0.0158786	0.976463	0.999965	65.6567	62.2054	115.115	78.1864	88.5949	78.716	Dhdh
ENSMUSG00000011427	0.473044	0.359272	0.999965	50.791	158.669	83.2018	141.48	128.372	137.753	Zfp790
ENSMUSG00000011486	-0.11052	0.952075	0.999965	0	27.0458	5.69875	14.148	16.2725	0	Slc25a41
ENSMUSG00000011589	-0.0972885	0.848089	0.999965	203.164	228.988	83.2018	183.179	219.679	78.716	Fsd1
ENSMUSG00000011632	-0.928098	0.35448	0.999965	14.8657	27.0458	47.8695	26.8068	10.8484	9.32163	Pinlyp
ENSMUSG00000011658	0.881892	0.587412	0.999965	1.23881	20.7351	4.559	19.3604	29.833	0	Fuz
ENSMUSG00000011751	-1.11787	0.201013	0.999965	58.2239	76.6299	55.8478	69.2508	10.8484	7.25016	Sptbn4
ENSMUSG00000011752	-0.0357374	0.948352	0.999965	96.6268	91.0543	111.696	128.821	121.14	41.4295	Pgam1
ENSMUSG00000011831	0.0678321	0.682094	0.999965	5837.25	5957.3	5058.21	6129.07	5664.65	5870.56	Evi5
ENSMUSG00000011832	0.652198	0.299591	0.999965	65.6567	95.562	46.7298	204.029	68.7062	53.8583	Evi5l
ENSMUSG00000011837	-0.382185	0.314264	0.999965	161.045	264.148	245.046	144.459	200.694	169.861	Snapc2
ENSMUSG00000011877	0.234386	0.3383	0.999965	568.612	585.993	457.04	602.407	642.765	651.478	Git1
ENSMUSG00000011884	0.168794	0.754654	0.999965	104.06	101.873	50.149	117.652	68.7062	101.502	Gltp
ENSMUSG00000011958	0.93639	0.0900831	0.999965	76.8059	63.107	46.7298	182.435	77.7465	96.3235	Bnip2
ENSMUSG00000011960	-0.040903	0.881452	0.999965	635.507	895.217	785.288	860.05	874.196	516.833	Ccnt1
ENSMUSG00000012076	0.306494	0.3283	0.999965	323.328	375.937	283.798	510.073	405.909	299.328	Brms1l
ENSMUSG00000012114	0.0742582	0.793464	0.999965	2675.82	1525.39	1432.67	1589.04	1596.52	2745.74	Med15
ENSMUSG00000012117	-0.765512	0.0726615	0.999965	158.567	278.572	355.602	103.504	154.589	209.219	Dhdds
ENSMUSG00000012123	0.208644	0.789679	0.999965	43.3582	37.8642	20.5155	57.3367	28.9289	31.0721	Crybg2
ENSMUSG00000012126	0.937052	0.195577	0.999965	63.1791	71.2207	11.3975	144.459	84.9788	49.7154	Ubxn11
ENSMUSG00000012187	0.581241	0.62698	0.999965	17.3433	5.40917	14.8168	25.3175	25.3128	5.17868	Mogat1
ENSMUSG00000012296	0.0538316	0.866384	0.999965	680.104	510.265	370.419	412.526	734.072	473.332	Tjap1
ENSMUSG00000012350	-0.172945	0.579142	0.999965	589.671	594.107	650.798	434.121	381.5	813.053	Ehf
ENSMUSG00000012405	-0.202818	0.624412	0.999965	203.164	242.511	136.77	148.926	130.18	227.862	Rpl15
ENSMUSG00000012422	-0.397152	0.507101	0.999965	66.8955	133.426	101.438	88.6112	109.388	31.0721	Tmem167
ENSMUSG00000012429	-0.637341	0.144531	0.999965	169.716	148.752	145.888	122.12	101.251	74.573	Mplkip
ENSMUSG00000012443	-0.178867	0.52753	0.999965	1199.16	2096.05	1670.87	2099.86	1080.31	1206.63	Kif11
ENSMUSG00000012483	0.686885	0.244684	0.999965	80.5224	47.781	45.59	126.587	54.2418	98.395	Rpa3
ENSMUSG00000012535	-0.137661	0.461871	0.999965	2511.06	2406.18	2369.54	2151.99	2525.86	1945.11	Tnpo3
ENSMUSG00000012609	0.0956258	0.649507	0.999965	1142.18	921.362	1207	1164.6	1141.79	1186.95	Ttll5
ENSMUSG00000012640	0.00425054	0.993445	0.999965	97.8656	142.441	144.748	55.1028	151.877	180.218	Zfp715
ENSMUSG00000012777	-3.03114	0.0569595	0.999965	8.67164	4.50764	61.5465	0	8.13626	1.03574	Acp4
ENSMUSG00000012819	0.223138	0.829347	0.999965	23.5373	33.3565	6.8385	14.8926	45.2015	14.5003	Cdh23
ENSMUSG00000012848	-0.423474	0.313816	0.999965	205.642	265.049	274.68	139.246	296.522	120.145	Rps5
ENSMUSG00000013033	-0.64601	0.361709	0.999965	81.7612	49.584	46.7298	22.339	31.641	60.0727	Adgrl1
ENSMUSG00000013076	-0.411022	0.551011	0.999965	50.791	43.2733	102.578	23.8282	64.1861	60.0727	Amotl1
ENSMUSG00000013089	-0.271283	0.364867	0.999965	301.03	430.93	398.913	307.533	346.243	283.792	Etv5
ENSMUSG00000013150	-0.58392	0.442283	0.999965	39.6418	198.336	72.944	64.783	128.372	14.5003	Gfod2
ENSMUSG00000013155	1.50416	0.237516	0.999965	13.6269	8.11375	6.8385	5.21242	70.5143	5.17868	Enkd1
ENSMUSG00000013160	0.426752	0.235139	0.999965	159.806	221.776	249.605	362.636	227.815	257.898	Atp6v0d1
ENSMUSG00000013236	0.721545	0.108902	0.999965	70.6119	91.9559	85.4813	131.8	133.796	143.967	Ptprs
ENSMUSG00000013275	0.457408	0.395504	0.999965	164.761	82.9406	44.4503	123.609	124.756	152.253	Slc41a1
ENSMUSG00000013415	-0.209948	0.424308	0.999965	568.612	773.511	563.037	615.811	568.634	462.974	Igf2bp1
ENSMUSG00000013418	0.500768	0.248219	0.999965	125.119	170.389	139.05	186.903	125.66	303.471	B4galnt2
ENSMUSG00000013419	-1.81466	0.264458	0.999965	8.67164	36.9627	27.354	0	20.7927	0	Zfp651
ENSMUSG00000013465	-0.182847	0.776477	0.999965	44.597	146.048	74.0838	104.993	33.4491	95.2878	Nelfb
ENSMUSG00000013483	-0.241605	0.91171	0.999965	0	30.652	0	0	19.8886	6.21442	Card14
ENSMUSG00000013495	0.703631	0.256942	0.999965	34.6866	57.6978	37.6118	79.6756	56.9538	75.6088	Tmem175
ENSMUSG00000013523	0.40167	0.44116	0.999965	96.6268	108.183	74.0838	154.883	61.474	152.253	Bcas1
ENSMUSG00000013539	-0.201756	0.595503	0.999965	174.672	188.419	159.565	135.523	169.053	150.182	Tango2
ENSMUSG00000013584	0.41202	0.648219	0.999965	17.3433	22.5382	51.2888	11.1695	37.9692	72.5016	Aldh1a2
ENSMUSG00000013593	-0.941491	0.0254494	0.999965	205.642	150.555	164.124	98.2914	90.4029	81.8232	Ndufs2
ENSMUSG00000013622	0.136716	0.841877	0.999965	35.9254	88.3498	42.1708	96.8022	39.7773	46.6081	Atraid
ENSMUSG00000013629	-0.139528	0.637342	0.999965	917.955	1213.46	697.527	912.919	1100.2	555.155	Cad
ENSMUSG00000013646	-0.682511	0.179852	0.999965	70.6119	265.951	178.941	116.907	101.251	103.574	Sh3bp5l
ENSMUSG00000013662	-0.0542397	0.837583	0.999965	593.388	668.934	455.9	485.5	618.356	552.048	Atad1
ENSMUSG00000013663	-0.157086	0.440327	0.999965	1626.55	1611.03	1352.88	1528.73	1372.32	1214.92	Pten
ENSMUSG00000013698	-0.300552	0.685629	0.999965	33.4478	39.6672	68.385	20.8497	49.7216	44.5367	Pea15a
ENSMUSG00000013701	0.0281075	0.905386	0.999965	578.522	534.606	560.757	575.601	570.442	560.334	Timm23
ENSMUSG00000013707	0.230326	0.762834	0.999965	92.9104	41.4703	42.1708	33.5084	147.357	25.8934	Tnfaip8l2
ENSMUSG00000013736	-0.113839	0.699745	0.999965	424.91	555.341	572.155	600.173	490.888	342.829	Trnt1
ENSMUSG00000013787	-0.0177068	0.97526	0.999965	52.0298	220.874	137.91	186.158	153.685	66.2871	Ehmt2
ENSMUSG00000013822	0.28401	0.410957	0.999965	208.119	265.049	243.907	251.686	387.829	234.076	Elof1
ENSMUSG00000013833	-0.507546	0.275906	0.999965	96.6268	164.98	253.025	141.48	100.347	120.145	Med16
ENSMUSG00000013858	-0.391927	0.348909	0.999965	177.149	160.472	273.54	107.227	159.109	199.897	Tmem259
ENSMUSG00000013878	0.256957	0.456059	0.999965	189.537	245.216	198.317	268.068	285.673	203.004	Rnf170
ENSMUSG00000013921	0.948173	0.388757	0.999965	16.1045	17.129	3.41925	29.0407	18.9846	22.7862	Clip3
ENSMUSG00000013936	1.0256	0.339663	0.999965	29.7313	3.60611	11.3975	20.1051	50.6256	19.679	Myl2
ENSMUSG00000013973	0.661992	0.147637	0.999965	101.582	65.8116	111.696	163.819	155.493	121.181	Dedd
ENSMUSG00000013997	0.371221	0.523107	0.999965	65.6567	73.9253	87.7608	155.628	92.211	45.5724	Nit1
ENSMUSG00000014030	0.736968	0.280162	0.999965	34.6866	59.5009	64.9658	26.0621	115.716	124.288	Pax5
ENSMUSG00000014039	-0.484283	0.169067	0.999965	457.119	363.316	275.82	358.913	206.119	217.505	Prdm15
ENSMUSG00000014074	0.279085	0.213561	0.999965	905.567	760.89	852.533	1076.74	855.212	1123.77	Rnf168
ENSMUSG00000014075	0.687454	0.691066	0.999965	0	0	33.0528	29.7853	3.61612	19.679	Tctex1d2
ENSMUSG00000014077	-0.0242818	0.91347	0.999965	758.149	989.878	847.974	904.728	839.843	808.91	Chp1
ENSMUSG00000014158	1.50171	0.308847	0.999965	1.23881	0	22.795	20.8497	26.2168	20.7147	Trpv4
ENSMUSG00000014164	1.36096	0.135037	0.999965	40.8806	6.3107	74.0838	20.1051	42.4894	248.577	Klhl3
ENSMUSG00000014177	-0.426906	0.526145	0.999965	91.6716	52.2886	83.2018	35.7423	28.9289	104.609	Tvp23b
ENSMUSG00000014195	-0.305238	0.232219	0.999965	727.179	1086.34	714.624	753.568	612.028	681.515	Dnajc7
ENSMUSG00000014198	0.514745	0.66123	0.999965	23.5373	28.8489	13.677	0.744632	22.6007	71.4658	Zfp385c
ENSMUSG00000014226	0.116435	0.725446	0.999965	283.686	288.489	230.23	370.082	256.744	242.362	Cacybp
ENSMUSG00000014232	0.0995446	0.881839	0.999965	76.8059	59.5009	34.1925	30.5299	69.6103	82.8589	Cluap1
ENSMUSG00000014243	0.757519	0.348752	0.999965	27.2537	18.9321	22.795	49.1457	37.0652	30.0364	Zswim7
ENSMUSG00000014245	-0.0660889	0.912632	0.999965	32.2089	140.638	115.115	119.141	71.4183	84.9304	Pigl
ENSMUSG00000014294	-0.131295	0.812997	0.999965	64.4179	89.2513	141.329	123.609	53.3377	92.1806	Ndufa2
ENSMUSG00000014301	-1.21479	0.0839574	0.999965	47.0746	91.0543	63.826	17.1265	28.9289	41.4295	Pam16
ENSMUSG00000014303	0.472304	0.549235	0.999965	32.2089	70.3192	36.472	134.034	37.9692	20.7147	Glis2
ENSMUSG00000014313	-0.336912	0.351321	0.999965	287.403	272.261	365.86	216.688	171.766	344.9	Cox6c
ENSMUSG00000014329	0.175619	0.578444	0.999965	478.179	319.141	394.354	306.788	509.873	529.261	Bicc1
ENSMUSG00000014349	-0.0429031	0.893499	0.999965	335.716	390.362	276.959	343.275	386.925	243.398	Ube2z
ENSMUSG00000014353	-0.204227	0.469543	0.999965	533.925	445.355	385.236	416.249	434.838	332.471	Tmem87b
ENSMUSG00000014355	-0.22192	0.348009	0.999965	1100.06	1219.77	1465.72	836.222	1282.82	1127.92	Anapc1
ENSMUSG00000014361	0.314913	0.479601	0.999965	253.955	276.769	286.077	450.502	453.823	110.824	Mertk
ENSMUSG00000014402	0.421102	0.316604	0.999965	227.94	140.638	137.91	140.735	235.048	302.435	Tsg101
ENSMUSG00000014418	0.475256	0.176442	0.999965	203.164	290.292	297.475	471.352	389.637	238.219	Hps5
ENSMUSG00000014426	-0.00125335	0.995806	0.999965	614.448	787.034	738.558	621.023	743.112	775.767	Map3k4
ENSMUSG00000014444	0.590026	0.177978	0.999965	168.478	144.244	72.944	206.263	160.917	213.362	Piezo1
ENSMUSG00000014470	0.119557	0.930497	0.999965	21.0597	1.80306	10.2578	11.1695	16.2725	8.28589	Rnf166
ENSMUSG00000014496	0.127108	0.611912	0.999965	1195.45	766.299	976.766	839.945	1159.87	1208.7	Ankrd28
ENSMUSG00000014498	0.028254	0.921929	0.999965	447.209	500.348	438.804	338.063	562.306	514.761	Ankrd52
ENSMUSG00000014503	0.364187	0.306951	0.999965	1850.78	757.284	2028.76	1271.09	1488.03	3208.71	Pkd2l2
ENSMUSG00000014504	0.185999	0.647754	0.999965	172.194	166.783	107.137	167.542	145.549	194.718	Srp19
ENSMUSG00000014547	-1.26538	0.0294807	0.999965	97.8656	115.396	94.5993	23.8282	48.8176	55.9298	Wdfy2
ENSMUSG00000014550	0.217808	0.314161	0.999965	3343.54	3305	2697.79	3693.38	4474.04	2701.2	Rbsn
ENSMUSG00000014551	0.538623	0.158734	0.999965	149.895	152.358	141.329	278.492	179.902	185.397	Mrps25
ENSMUSG00000014554	-0.0466897	0.958319	0.999965	37.1642	19.8336	33.0528	11.1695	47.0095	29.0006	Dguok
ENSMUSG00000014592	-0.329258	0.500391	0.999965	240.328	149.654	192.618	70.74	134.7	258.934	Camta1
ENSMUSG00000014599	1.18479	0.0772591	0.999965	75.5671	37.8642	17.0963	59.5706	102.155	134.646	Csf1
ENSMUSG00000014601	0.0516486	0.84883	0.999965	558.701	376.839	506.049	522.732	458.343	511.654	Strip1
ENSMUSG00000014602	0.438103	0.653038	0.999965	64.4179	28.8489	25.0745	61.0598	96.7311	2.07147	Kif1a
ENSMUSG00000014606	-0.21227	0.720717	0.999965	70.6119	137.032	53.5683	65.5276	107.579	52.8226	Slc25a11
ENSMUSG00000014633	-0.0435156	0.964591	0.999965	40.8806	24.3413	18.236	6.70169	51.5297	22.7862	Cmc2
ENSMUSG00000014668	0.237396	0.403947	0.999965	501.716	446.256	650.798	511.562	559.594	814.089	Chfr
ENSMUSG00000014686	-0.956088	0.462559	0.999965	21.0597	44.1749	14.8168	32.0192	9.04029	0	Ceacam16
ENSMUSG00000014748	-0.389117	0.557438	0.999965	47.0746	54.0917	52.4285	39.4655	41.5853	36.2508	Tex261
ENSMUSG00000014763	1.98034	0.0537067	0.999965	6.19403	14.4244	22.795	140.735	18.9846	11.3931	Fam120b
ENSMUSG00000014767	-0.346451	0.18072	0.999965	1005.91	875.384	958.53	867.496	851.596	512.69	Tbp
ENSMUSG00000014769	0.145903	0.704772	0.999965	190.776	192.025	231.369	253.175	284.769	140.86	Psmb1
ENSMUSG00000014773	-0.752756	0.590807	0.999965	26.0149	11.7199	19.3758	0	15.3685	18.6433	Dll1
ENSMUSG00000014778	-2.16363	0.0361566	0.999965	56.9851	40.5688	27.354	2.97853	20.7927	4.14295	Fhod1
ENSMUSG00000014837	0.0554851	0.972364	0.999965	0	3.60611	28.4938	14.148	10.8484	8.28589	4931428F04Rik
ENSMUSG00000014846	0.785741	0.530632	0.999965	17.3433	2.70458	11.3975	29.0407	8.13626	16.5718	Tppp3
ENSMUSG00000014850	0.0902119	0.795997	0.999965	683.821	270.458	400.052	494.436	383.308	562.405	Msh3
ENSMUSG00000014856	0.156874	0.887007	0.999965	30.9701	6.3107	22.795	6.70169	42.4894	17.6075	Tmem208
ENSMUSG00000014859	0.0708596	0.734565	0.999965	3016.49	2251.12	2354.72	2160.92	3013.13	2831.7	E2f4
ENSMUSG00000014867	0.185901	0.518234	0.999965	729.657	588.698	612.046	551.772	609.316	1035.74	Surf4
ENSMUSG00000014873	-0.324378	0.49703	0.999965	147.418	165.881	161.845	152.65	167.245	59.037	Surf2
ENSMUSG00000014905	0.0309207	0.881501	0.999965	1744.24	2206.94	1884.01	2119.22	2224.82	1617.82	Dnajb9
ENSMUSG00000014907	0.401764	0.342044	0.999965	122.642	133.426	88.9005	153.394	140.125	162.611	Naf1
ENSMUSG00000014932	0.393604	0.288225	0.999965	262.627	147.851	161.845	224.879	256.744	269.292	Yes1
ENSMUSG00000014956	0.0217391	0.933484	0.999965	1191.73	799.655	900.403	920.365	764.809	1250.13	Ppp1cb
ENSMUSG00000014959	0.101316	0.748036	0.999965	505.433	437.241	282.658	538.369	365.228	410.152	Gorasp2
ENSMUSG00000014980	0.248441	0.819404	0.999965	13.6269	86.5467	9.118	100.525	25.3128	4.14295	Tsen15
ENSMUSG00000015002	-0.181835	0.675132	0.999965	325.806	177.601	196.037	115.418	300.138	200.933	Efr3a
ENSMUSG00000015023	0.0384706	0.874238	0.999965	1744.24	1361.31	1751.8	1643.4	1196.93	2148.12	Ddx19a
ENSMUSG00000015027	0.762411	0.40063	0.999965	13.6269	43.2733	29.6335	40.9548	95.8271	10.3574	Galns
ENSMUSG00000015053	-1.30679	0.102259	0.999965	14.8657	154.161	96.8788	32.0192	56.9538	18.6433	Gata2
ENSMUSG00000015087	-0.182482	0.696138	0.999965	110.254	140.638	170.963	73.7186	153.685	145.003	Rabl6
ENSMUSG00000015092	0.278386	0.626407	0.999965	89.194	214.564	139.05	341.786	132.892	62.1442	Edf1
ENSMUSG00000015094	0.65336	0.399443	0.999965	8.67164	47.781	55.8478	70.74	52.4337	53.8583	Npdc1
ENSMUSG00000015095	-0.736896	0.322258	0.999965	35.9254	52.2886	56.9875	21.5943	24.4088	41.4295	Fbxw5
ENSMUSG00000015112	0.299709	0.637878	0.999965	87.9552	55.8947	91.18	29.7853	159.109	100.466	Slc25a13
ENSMUSG00000015120	0.180618	0.540142	0.999965	972.462	518.379	974.487	869.73	725.935	1197.31	Ube2i
ENSMUSG00000015126	0.303649	0.506161	0.999965	110.254	124.411	190.338	261.366	140.125	122.217	Tsr3
ENSMUSG00000015127	0.0476954	0.918596	0.999965	83	131.623	162.984	113.929	169.958	106.681	Unkl
ENSMUSG00000015143	-0.39509	0.311201	0.999965	462.074	358.808	671.313	466.884	494.504	171.932	Actn1
ENSMUSG00000015149	-0.319506	0.821264	0.999965	12.3881	7.21222	36.472	31.2745	0	13.4646	Sirt2
ENSMUSG00000015165	-0.202634	0.436254	0.999965	837.433	1068.31	1057.69	835.477	1111.96	627.656	Hnrnpl
ENSMUSG00000015176	0.270595	0.289583	0.999965	3846.49	4790.72	3070.49	5603.36	5605.89	2913.53	Nolc1
ENSMUSG00000015202	-0.0441312	0.885202	0.999965	296.075	283.08	359.021	318.703	258.552	332.471	Magi1
ENSMUSG00000015214	-1.05842	0.267503	0.999965	7.43283	52.2886	67.2453	11.1695	26.2168	23.8219	Mtmr1
ENSMUSG00000015217	0.0074909	0.970443	0.999965	3146.57	3715.2	2513.15	3130.43	3482.32	2812.03	Hmgb3
ENSMUSG00000015222	0.234702	0.542949	0.999965	263.866	185.715	197.177	220.411	177.19	363.544	Map2
ENSMUSG00000015243	-1.80788	0.24098	0.999965	8.67164	0	113.975	23.0836	11.7524	0	Abca1
ENSMUSG00000015289	0.264036	0.711338	0.999965	42.1194	32.455	46.7298	34.2531	75.0344	36.2508	Lage3
ENSMUSG00000015290	-0.342767	0.791279	0.999965	34.6866	33.3565	9.118	46.1672	0	14.5003	Ubl4a
ENSMUSG00000015291	0.418806	0.565663	0.999965	23.5373	54.0917	87.7608	43.1887	39.7773	138.789	Gdi1
ENSMUSG00000015305	-0.133469	0.633887	0.999965	574.806	553.538	556.198	357.423	577.675	601.763	Sash1
ENSMUSG00000015312	-0.282989	0.436056	0.999965	196.97	251.526	192.618	165.308	157.301	205.076	Gadd45b
ENSMUSG00000015316	-0.330131	0.679395	0.999965	76.8059	23.4397	42.1708	15.6373	47.9136	49.7154	Slamf1
ENSMUSG00000015335	-0.93581	0.464159	0.999965	14.8657	18.9321	62.6863	0	37.0652	13.4646	Zdhhc12
ENSMUSG00000015337	-1.97335	0.192021	0.999965	21.0597	41.4703	0	4.46779	6.3282	5.17868	Endog
ENSMUSG00000015341	0.108946	0.832917	0.999965	214.313	91.0543	132.211	215.943	69.6103	185.397	Golga7
ENSMUSG00000015354	-0.407181	0.643406	0.999965	38.403	51.3871	13.677	34.9977	17.1766	25.8934	Pcolce2
ENSMUSG00000015355	-1.41355	0.354511	0.999965	13.6269	3.60611	43.3105	5.21242	0	17.6075	Cd48
ENSMUSG00000015357	0.151103	0.50869	0.999965	889.462	1033.15	1123.79	1306.08	1164.39	911.448	Clpx
ENSMUSG00000015363	-1.83983	0.196636	0.999965	6.19403	38.7657	7.97825	3.72316	9.04029	2.07147	Trabd
ENSMUSG00000015365	0.5879	0.190514	0.999965	143.701	198.336	213.133	445.29	263.073	125.324	Mov10l1
ENSMUSG00000015377	-0.517837	0.565951	0.999965	43.3582	10.8183	74.0838	42.444	12.6564	34.1793	Dennd6b
ENSMUSG00000015451	1.50074	0.342237	0.999965	1.23881	13.5229	6.8385	46.9118	14.4645	0	C4a
ENSMUSG00000015461	-0.136885	0.774254	0.999965	136.269	183.912	104.857	73.7186	163.629	150.182	Atf6b
ENSMUSG00000015474	-0.122624	0.853626	0.999965	81.7612	42.3718	66.1055	67.7615	80.4586	25.8934	Ppt2
ENSMUSG00000015478	-0.0370205	0.97799	0.999965	44.597	13.5229	15.9565	0	8.13626	64.2157	Rnf5
ENSMUSG00000015488	0.429149	0.595017	0.999965	30.9701	15.326	39.8913	38.7209	47.9136	29.0006	Cacfd1
ENSMUSG00000015501	0.109888	0.872268	0.999965	76.8059	82.0391	55.8478	19.3604	87.6908	125.324	Hivep2
ENSMUSG00000015522	-0.0178936	0.944721	0.999965	972.462	948.408	1251.45	836.966	894.085	1403.42	Arnt
ENSMUSG00000015536	0.553626	0.550815	0.999965	19.8209	10.8183	43.3105	59.5706	15.3685	33.1436	Mocs2
ENSMUSG00000015542	-0.552913	0.723841	0.999965	22.2985	10.8183	7.97825	0	20.7927	7.25016	Nat9
ENSMUSG00000015568	-0.334014	0.482644	0.999965	209.358	111.789	141.329	106.482	82.2667	178.147	Lpl
ENSMUSG00000015575	0.0587857	0.859356	0.999965	271.298	241.61	204.015	218.922	279.345	248.577	Atp6v0e
ENSMUSG00000015597	0.0845609	0.692909	0.999965	1122.36	944.801	924.338	1035.78	971.831	1164.17	Zfp318
ENSMUSG00000015599	0.542449	0.284021	0.999965	94.1492	69.4177	79.7825	96.0575	88.5949	169.861	Ttbk1
ENSMUSG00000015605	0.353412	0.167393	0.999965	559.94	688.767	504.91	737.186	880.524	623.513	Srf
ENSMUSG00000015619	1.21846	0.161306	0.999965	30.9701	12.6214	11.3975	26.8068	47.9136	52.8226	Gata3
ENSMUSG00000015647	-0.0603458	0.892012	0.999965	107.776	130.722	121.953	90.1005	125.66	130.503	Lama5
ENSMUSG00000015652	-0.907191	0.604543	0.999965	16.1045	9.01528	25.0745	0	0	26.9292	Steap1
ENSMUSG00000015653	0.201064	0.696286	0.999965	71.8507	84.7436	96.8788	131.055	89.4989	70.4301	Steap2
ENSMUSG00000015656	0.111303	0.627493	0.999965	1855.73	1560.55	2203.14	2012	2493.31	1562.93	Hspa8
ENSMUSG00000015659	-0.10555	0.878192	0.999965	70.6119	66.7131	52.4285	44.6779	24.4088	107.717	Serac1
ENSMUSG00000015668	0.0255622	0.959883	0.999965	104.06	136.131	74.0838	73.7186	147.357	99.4307	Pdzd11
ENSMUSG00000015671	-0.247001	0.569462	0.999965	120.164	226.284	168.683	152.65	103.059	179.182	Psma2
ENSMUSG00000015672	-0.0583728	0.921232	0.999965	84.2388	64.91	67.2453	38.7209	74.1304	95.2878	Mrpl32
ENSMUSG00000015697	-0.261883	0.282784	0.999965	847.343	781.625	716.903	597.195	567.73	792.339	Setdb1
ENSMUSG00000015702	0.713138	0.593978	0.999965	7.43283	21.6367	22.795	11.9141	73.2264	0	Anxa9
ENSMUSG00000015711	-0.224377	0.404779	0.999965	750.716	704.995	547.08	434.865	630.108	650.443	Prune1
ENSMUSG00000015714	0.410469	0.421736	0.999965	75.5671	64.91	109.416	148.182	93.115	90.1091	Cers2
ENSMUSG00000015721	0.264943	0.257512	0.999965	1204.12	850.141	1210.42	1396.19	1075.79	1449	Nlrp5
ENSMUSG00000015733	-0.108057	0.751311	0.999965	359.254	376.839	376.118	205.518	367.94	459.867	Capza2
ENSMUSG00000015745	0.465816	0.627058	0.999965	18.5821	28.8489	12.5373	44.6779	22.6007	15.536	Plekho1
ENSMUSG00000015747	1.12194	0.254235	0.999965	27.2537	9.91681	12.5373	64.783	12.6564	30.0364	Vps45
ENSMUSG00000015748	-0.546403	0.0530839	0.999965	480.657	627.464	461.599	320.192	423.99	331.436	Prpf3
ENSMUSG00000015749	0.132004	0.570447	0.999965	934.059	1451.46	1015.52	1210.03	1175.24	1344.39	Anp32e
ENSMUSG00000015750	0.130549	0.795659	0.999965	85.4776	148.752	69.5248	131.8	112.1	89.0734	Aph1a
ENSMUSG00000015755	0.0571921	0.777022	0.999965	2135.7	1675.94	1827.02	1742.44	2253.74	1869.5	Tab2
ENSMUSG00000015757	0.232787	0.499387	0.999965	237.851	442.65	288.357	492.202	343.531	303.471	Ppil4
ENSMUSG00000015759	0.25075	0.492847	0.999965	220.507	177.601	166.404	233.07	264.881	172.968	Cnih1
ENSMUSG00000015766	-0.152825	0.558982	0.999965	820.089	592.304	680.431	594.961	519.817	767.481	Eps8
ENSMUSG00000015776	0.525126	0.257717	0.999965	81.7612	120.805	111.696	212.965	113.908	125.324	Med22
ENSMUSG00000015787	-0.263912	0.861907	0.999965	3.71642	50.4856	3.41925	0	23.5048	24.8577	Abo
ENSMUSG00000015790	0.601597	0.461342	0.999965	27.2537	16.2275	53.5683	81.1649	41.5853	23.8219	Surf1
ENSMUSG00000015804	0.102768	0.715063	0.999965	621.88	551.735	599.509	564.431	475.519	864.84	Med28
ENSMUSG00000015806	0.589883	0.447771	0.999965	75.5671	20.7351	15.9565	50.635	59.6659	58.0013	Qdpr
ENSMUSG00000015812	-0.423354	0.384826	0.999965	142.463	82.9406	169.823	78.1864	92.211	124.288	Gnrh1
ENSMUSG00000015829	-0.122545	0.883013	0.999965	29.7313	27.9474	30.7733	20.8497	25.3128	35.215	Tnr
ENSMUSG00000015837	0.22762	0.727571	0.999965	44.597	68.5161	53.5683	90.8451	74.1304	30.0364	Sqstm1
ENSMUSG00000015839	0.0925549	0.81502	0.999965	182.104	139.737	176.661	128.821	207.023	195.754	Nfe2l2
ENSMUSG00000015846	-0.171163	0.710426	0.999965	189.537	132.525	86.621	113.184	135.604	113.931	Rxra
ENSMUSG00000015850	0.211682	0.855124	0.999965	9.91044	61.3039	6.8385	66.2723	3.61612	20.7147	Adamtsl4
ENSMUSG00000015869	-0.15427	0.530611	0.999965	579.761	828.504	796.686	704.422	613.836	663.907	Prpsap1
ENSMUSG00000015879	-0.364538	0.807065	0.999965	8.67164	20.7351	2.2795	14.148	6.3282	4.14295	Fam184b
ENSMUSG00000015880	0.0825888	0.764889	0.999965	698.686	529.197	925.478	880.155	609.316	789.231	Ncapg
ENSMUSG00000015882	-0.761952	0.213875	0.999965	116.448	41.4703	96.8788	47.6565	51.5297	50.7511	Lcorl
ENSMUSG00000015932	-0.1573	0.557394	0.999965	467.03	507.56	680.431	550.283	469.191	464.01	Dstn
ENSMUSG00000015937	-2.26196	0.112808	0.999965	11.1493	9.91681	62.6863	14.148	0	3.10721	H2afy
ENSMUSG00000015942	-0.637432	0.491145	0.999965	9.91044	58.5993	36.472	16.3819	23.5048	27.9649	Gtf2ird2
ENSMUSG00000015943	0.479079	0.273333	0.999965	111.493	112.691	95.7391	186.903	114.812	143.967	Bola1
ENSMUSG00000015944	0.441264	0.332842	0.999965	154.851	92.8574	85.4813	127.332	138.316	186.433	Gatsl2
ENSMUSG00000015961	0.206579	0.383274	0.999965	1214.03	975.453	1210.42	1403.63	974.544	1544.28	Adss
ENSMUSG00000015966	0.219794	0.883294	0.999965	7.43283	40.5688	0	13.4034	40.6813	2.07147	Il17rb
ENSMUSG00000015968	-0.526168	0.380962	0.999965	84.2388	80.236	99.1583	29.0407	62.378	92.1806	Cacna1d
ENSMUSG00000015970	0.573546	0.228404	0.999965	92.9104	65.8116	109.416	107.972	122.044	168.825	Chdh
ENSMUSG00000015971	0.68391	0.384149	0.999965	26.0149	35.1596	27.354	28.296	31.641	82.8589	Actr8
ENSMUSG00000015980	-0.899986	0.292631	0.999965	29.7313	43.2733	66.1055	8.19095	25.3128	41.4295	Lrrc27
ENSMUSG00000015981	0.129924	0.769162	0.999965	178.388	157.767	158.425	93.079	196.174	252.72	Stk32c
ENSMUSG00000015994	0.388597	0.26686	0.999965	224.224	160.472	190.338	282.216	210.639	258.934	Fnta
ENSMUSG00000016018	-0.0508518	0.871118	0.999965	543.836	937.589	883.307	1096.84	657.229	528.226	Skiv2l2
ENSMUSG00000016024	0.217136	0.767184	0.999965	35.9254	57.6978	126.512	19.3604	93.115	143.967	Lbp
ENSMUSG00000016028	-0.160391	0.804652	0.999965	173.433	143.343	142.469	34.2531	314.602	62.1442	Celsr1
ENSMUSG00000016128	0.225401	0.590174	0.999965	603.298	282.178	331.667	341.786	263.977	817.196	Stard13
ENSMUSG00000016181	-0.0161358	0.958366	0.999965	724.701	780.723	433.105	815.372	654.517	446.403	Diexf
ENSMUSG00000016200	-0.508271	0.560337	0.999965	19.8209	32.455	39.8913	23.0836	18.9846	22.7862	Syt14
ENSMUSG00000016239	-0.266436	0.360856	0.999965	411.283	574.273	462.739	484.011	316.41	403.937	Lonrf3
ENSMUSG00000016252	-1.01707	0.404495	0.999965	6.19403	9.01528	49.0093	13.4034	9.94432	8.28589	Atp5e
ENSMUSG00000016253	-0.209309	0.559762	0.999965	272.537	297.504	355.602	374.55	246.8	178.147	Nelfcd
ENSMUSG00000016256	0.392814	0.461182	0.999965	97.8656	140.638	93.4596	133.289	239.568	63.1799	Ctsz
ENSMUSG00000016257	-0.455769	0.192046	0.999965	242.806	234.397	235.928	165.308	204.311	150.182	Prelid3b
ENSMUSG00000016308	0.178699	0.614084	0.999965	267.582	224.48	181.22	209.242	233.24	320.043	Ube2a
ENSMUSG00000016319	0.260159	0.490675	0.999965	249	190.222	230.23	172.01	259.456	370.794	Slc25a5
ENSMUSG00000016344	0.378843	0.751084	0.999965	32.2089	31.5535	0	32.7638	32.5451	17.6075	Ppdpf
ENSMUSG00000016356	1.66483	0.0336301	0.999965	14.8657	22.5382	15.9565	62.5491	75.9385	31.0721	Col20a1
ENSMUSG00000016382	-0.206552	0.641997	0.999965	121.403	102.774	177.801	117.652	110.292	120.145	Pls3
ENSMUSG00000016409	0.374443	0.540635	0.999965	76.8059	264.148	35.3323	186.903	187.134	114.967	Nkap
ENSMUSG00000016427	1.67238	0.153926	0.999965	16.1045	1.80306	10.2578	8.19095	34.3531	46.6081	Ndufa1
ENSMUSG00000016487	0.0235249	0.921172	0.999965	1427.1	986.272	882.167	1075.25	1109.24	1164.17	Ppfibp1
ENSMUSG00000016503	-0.569661	0.343535	0.999965	61.9403	73.0238	69.5248	43.1887	54.2418	40.3937	Gtf3a
ENSMUSG00000016510	0.436578	0.28175	0.999965	135.03	100.971	173.242	191.37	160.917	200.933	Mtif3
ENSMUSG00000016520	-0.157396	0.485487	0.999965	751.955	694.177	684.99	647.085	612.028	651.478	Lnx2
ENSMUSG00000016526	-0.0404945	0.931494	0.999965	135.03	119.903	249.605	123.609	248.608	118.074	Dyrk3
ENSMUSG00000016528	-0.577532	0.133257	0.999965	192.015	180.306	194.897	117.652	116.62	146.039	Mapkapk2
ENSMUSG00000016534	-0.0759369	0.792411	0.999965	540.119	986.272	598.369	746.866	723.223	546.869	Lamp2
ENSMUSG00000016541	-0.678675	0.315268	0.999965	38.403	91.0543	67.2453	58.0813	31.641	33.1436	Atxn10
ENSMUSG00000016552	-0.996427	0.18437	0.999965	44.597	133.426	72.944	10.4248	64.1861	51.7868	Foxred2
ENSMUSG00000016554	0.0437383	0.929374	0.999965	109.015	347.088	176.661	350.722	131.084	170.897	Eif3d
ENSMUSG00000016559	-0.145817	0.562835	0.999965	3547.94	2467.48	4483.78	2554.09	2753.67	4182.3	H3f3b
ENSMUSG00000016619	-0.0705835	0.713989	0.999965	2802.18	2153.75	2465.28	2286.02	2160.63	2619.38	Nup50
ENSMUSG00000016624	-0.34301	0.480335	0.999965	146.179	113.593	80.9223	99.0361	89.4989	79.7517	Phf21b
ENSMUSG00000016626	0.29583	0.270832	0.999965	1017.06	750.071	658.776	714.847	1149.93	1113.42	Nlrp14
ENSMUSG00000016664	0.157685	0.449183	0.999965	3403	2815.47	2317.11	2808.01	3722.79	2990.17	Pacsin2
ENSMUSG00000016757	0.591214	0.082308	0.999965	177.149	177.601	248.466	307.533	253.128	348.008	Ttll12
ENSMUSG00000016758	0.735308	0.58412	0.999965	21.0597	1.80306	21.6553	17.1265	0.904029	55.9298	Bik
ENSMUSG00000016763	1.83348	0.262148	0.999965	1.23881	11.7199	0	16.3819	9.94432	20.7147	Scube1
ENSMUSG00000016833	-0.213131	0.888375	0.999965	3.71642	19.8336	19.3758	0	21.6967	15.536	Mrps18c
ENSMUSG00000016918	1.71179	0.263116	0.999965	1.23881	1.80306	10.2578	20.8497	16.2725	6.21442	Sulf1
ENSMUSG00000016921	0.117874	0.70038	0.999965	393.94	433.635	364.72	555.496	433.934	303.471	Srsf6
ENSMUSG00000016933	-0.572739	0.599243	0.999965	60.7015	111.789	18.236	0	47.9136	80.7875	Plcg1
ENSMUSG00000016946	0.45099	0.270212	0.999965	199.448	155.964	94.5993	191.37	227.815	195.754	Kctd5
ENSMUSG00000016984	-0.0407492	0.85831	0.999965	1847.06	1111.58	1479.4	1475.12	1356.04	1481.1	Etaa1
ENSMUSG00000017009	-0.786507	0.5426	0.999965	18.5821	41.4703	34.1925	0	6.3282	48.6796	Sdc4
ENSMUSG00000017057	-2.42561	0.137472	0.999965	23.5373	30.652	13.677	0	12.6564	0	Il13ra1
ENSMUSG00000017119	-0.132674	0.595751	0.999965	2135.7	1558.74	1257.14	1388.74	1243.94	1884	Nbr1
ENSMUSG00000017132	-0.806088	0.0771675	0.999965	166	141.54	282.658	132.545	73.2264	131.539	Cyth1
ENSMUSG00000017144	0.0786326	0.890704	0.999965	85.4776	105.479	240.487	97.5468	280.249	77.6802	Rnd3
ENSMUSG00000017146	-0.181978	0.530223	0.999965	452.164	686.063	655.357	416.994	491.792	674.265	Brca1
ENSMUSG00000017167	0.45911	0.120128	0.999965	650.373	478.711	517.447	479.543	927.534	856.554	Cntnap1
ENSMUSG00000017176	-0.566076	0.526699	0.999965	24.7761	58.5993	94.5993	4.46779	70.5143	45.5724	Nt5c3b
ENSMUSG00000017188	0.712862	0.475269	0.999965	33.4478	14.4244	11.3975	63.2937	20.7927	12.4288	Coa3
ENSMUSG00000017210	0.102727	0.747633	0.999965	281.209	439.946	299.754	446.779	337.203	312.792	Med24
ENSMUSG00000017221	0.0154962	0.949459	0.999965	636.746	868.172	613.186	702.933	754.864	684.622	Psmd3
ENSMUSG00000017264	-0.154324	0.488908	0.999965	1202.88	1013.32	1488.51	1206.3	1053.19	1067.84	Exosc10
ENSMUSG00000017286	-0.0832468	0.916085	0.999965	54.5074	36.9627	19.3758	28.296	45.2015	31.0721	Glod4
ENSMUSG00000017288	0.0824783	0.946551	0.999965	26.0149	32.455	3.41925	51.3796	10.8484	3.10721	Vps53
ENSMUSG00000017291	-0.0336485	0.833095	0.999965	4842.49	4746.55	4761.88	4833.41	4598.8	4587.28	Taok1
ENSMUSG00000017299	0.886417	0.0828935	0.999965	74.3283	77.5314	51.2888	171.265	106.675	97.3592	Dnttip1
ENSMUSG00000017300	-1.00281	0.590491	0.999965	7.43283	0.901528	47.8695	0	28.0249	0	Tnnc2
ENSMUSG00000017307	0.199948	0.712705	0.999965	99.1044	66.7131	60.4068	81.9095	65.9941	111.86	Acot8
ENSMUSG00000017376	0.0432225	0.87806	0.999965	683.821	546.326	911.8	595.706	668.078	943.556	Nlk
ENSMUSG00000017386	0.0720638	0.741907	0.999965	1132.27	1040.36	828.599	1102.8	1038.73	1012.95	Traf4
ENSMUSG00000017390	-0.12025	0.949092	0.999965	3.71642	0	42.1708	40.9548	0	1.03574	Aldoc
ENSMUSG00000017400	-0.0941708	0.689501	0.999965	1370.12	1081.83	982.465	954.618	959.175	1303.99	Stac2
ENSMUSG00000017404	-0.357951	0.246657	0.999965	505.433	949.309	744.257	763.993	527.049	424.652	Rpl19
ENSMUSG00000017405	0.251872	0.762083	0.999965	85.4776	18.0306	20.5155	78.931	38.8733	29.0006	Nek8
ENSMUSG00000017412	-0.19537	0.875745	0.999965	9.91044	13.5229	13.677	9.68022	14.4645	8.28589	Cacnb4
ENSMUSG00000017417	2.54028	0.0954534	0.999965	3.71642	4.50764	1.13975	39.4655	2.71209	12.4288	Plxdc1
ENSMUSG00000017418	0.842457	0.276999	0.999965	49.5522	55.8947	9.118	104.993	56.9538	43.5009	Arl5b
ENSMUSG00000017421	-0.101822	0.618386	0.999965	1201.64	1205.34	1438.37	1099.08	1201.45	1283.28	Zfp207
ENSMUSG00000017428	-0.0478567	0.82948	0.999965	859.731	1151.25	1130.63	1113.97	958.271	967.378	Psmd11
ENSMUSG00000017478	-0.0115104	0.949818	0.999965	3215.94	2902.92	2682.97	2921.94	2605.41	3204.57	Zc3h18
ENSMUSG00000017485	-0.0462038	0.944132	0.999965	84.2388	31.5535	55.8478	44.6779	71.4183	49.7154	Top2b
ENSMUSG00000017491	-1.16438	0.28704	0.999965	11.1493	37.8642	25.0745	6.70169	17.1766	9.32163	Rarb
ENSMUSG00000017493	0.0810548	0.952062	0.999965	13.6269	9.91681	9.118	11.1695	2.71209	20.7147	Igfbp4
ENSMUSG00000017499	-0.239541	0.358412	0.999965	561.179	497.644	487.813	396.889	412.237	501.297	Cdc6
ENSMUSG00000017548	0.0898251	0.593878	0.999965	7363.46	6904.8	6472.64	6580.31	7411.23	8082.89	Suz12
ENSMUSG00000017550	-0.565514	0.030878	0.999965	1085.19	1373.03	983.605	586.025	725.935	1016.06	Atad5
ENSMUSG00000017561	0.137034	0.63234	0.999965	374.119	442.65	348.764	431.142	501.736	349.043	Crlf3
ENSMUSG00000017607	-0.748276	0.5848	0.999965	28.4925	9.91681	28.4938	31.2745	0	8.28589	Tns4
ENSMUSG00000017615	0.0749355	0.786998	0.999965	362.97	318.239	372.698	364.125	363.42	382.187	Tnfaip1
ENSMUSG00000017631	0.131272	0.648883	0.999965	832.477	694.177	474.136	577.835	684.35	930.092	Abr
ENSMUSG00000017639	0.338574	0.421239	0.999965	442.254	231.693	189.199	185.413	464.671	441.224	Rab11fip4
ENSMUSG00000017664	0.0516783	0.924846	0.999965	76.8059	92.8574	54.708	61.8045	90.4029	80.7875	Slc35c2
ENSMUSG00000017667	-0.439415	0.403107	0.999965	133.791	144.244	133.351	136.268	40.6813	126.36	Zfp334
ENSMUSG00000017670	0.230403	0.808121	0.999965	32.2089	14.4244	15.9565	20.8497	31.641	20.7147	Elmo2
ENSMUSG00000017677	-0.170735	0.385348	0.999965	1313.13	1422.61	1278.8	1158.65	1278.3	1129.99	Wsb1
ENSMUSG00000017679	0.863494	0.14073	0.999965	47.0746	51.3871	35.3323	88.6112	88.5949	66.2871	Ttpal
ENSMUSG00000017686	0.106255	0.617204	0.999965	904.328	1006.11	948.273	949.406	1158.06	970.485	Rhot1
ENSMUSG00000017692	0.0623112	0.93833	0.999965	48.3134	40.5688	22.795	32.7638	65.0901	18.6433	Rhbdl3
ENSMUSG00000017697	0.380422	0.670788	0.999965	50.791	13.5229	19.3758	52.8689	17.1766	38.3223	Ada
ENSMUSG00000017707	-0.281782	0.293296	0.999965	662.761	795.148	681.571	766.226	522.529	470.224	Serinc3
ENSMUSG00000017713	0.0295313	0.983689	0.999965	1.23881	8.11375	26.2143	18.6158	14.4645	3.10721	Tha1
ENSMUSG00000017715	-0.186294	0.49009	0.999965	444.731	496.742	403.472	401.357	427.606	353.186	Pgs1
ENSMUSG00000017716	-0.0507112	0.834072	0.999965	951.403	767.2	1059.97	799.735	796.45	1086.49	Birc5
ENSMUSG00000017718	-0.08043	0.933103	0.999965	16.1045	68.5161	30.7733	37.2316	66.8982	5.17868	Afmid
ENSMUSG00000017721	0.570126	0.373302	0.999965	58.2239	48.6825	53.5683	136.268	58.7619	42.4652	Pigt
ENSMUSG00000017724	-0.356834	0.79957	0.999965	18.5821	17.129	26.2143	43.9333	0	4.14295	Etv4
ENSMUSG00000017734	-0.872708	0.387917	0.999965	35.9254	30.652	35.3323	17.8712	2.71209	35.215	Dbndd2
ENSMUSG00000017737	-0.311862	0.872177	0.999965	4.95522	0	29.6335	24.5729	0	3.10721	Mmp9
ENSMUSG00000017740	-0.212914	0.808223	0.999965	54.5074	48.6825	20.5155	73.7186	18.0806	14.5003	Slc12a5
ENSMUSG00000017747	0.367158	0.637594	0.999965	45.8358	17.129	61.5465	80.4203	22.6007	56.9655	Ghdc
ENSMUSG00000017754	-0.131709	0.886827	0.999965	18.5821	39.6672	39.8913	51.3796	30.737	7.25016	Pltp
ENSMUSG00000017756	-0.350114	0.50141	0.999965	78.0448	81.1375	126.512	72.2293	65.9941	85.9661	Slc12a7
ENSMUSG00000017760	0.200264	0.449907	0.999965	443.492	529.197	663.335	644.107	698.815	536.512	Ctsa
ENSMUSG00000017764	0.633733	0.0592992	0.999965	320.851	263.246	182.36	481.032	393.253	313.828	Zswim1
ENSMUSG00000017774	0.224117	0.315634	0.999965	1288.36	1028.64	874.189	1156.41	1243.94	1326.78	Myo1c
ENSMUSG00000017776	0.0375479	0.88057	0.999965	1429.58	1278.37	1065.67	894.303	1469.05	1511.14	Crk
ENSMUSG00000017778	0.0168071	0.982282	0.999965	52.0298	42.3718	56.9875	13.4034	76.8425	63.1799	Cox7c
ENSMUSG00000017781	-0.281041	0.304139	0.999965	434.821	480.514	518.587	457.949	386.925	334.543	Pitpna
ENSMUSG00000017801	0.387397	0.62764	0.999965	29.7313	39.6672	42.1708	90.1005	38.8733	16.5718	Mlx
ENSMUSG00000017802	0.191407	0.535529	0.999965	341.91	558.046	306.593	499.648	453.823	425.688	Retreg3
ENSMUSG00000017830	1.56367	0.299935	0.999965	3.71642	2.70458	7.97825	28.296	10.8484	3.10721	Dhx58
ENSMUSG00000017831	-0.017523	0.956425	0.999965	509.149	486.825	344.205	612.088	375.172	335.579	Rab5a
ENSMUSG00000017837	0.182987	0.673044	0.999965	177.149	207.351	108.276	228.602	211.543	119.11	Nkiras2
ENSMUSG00000017843	-0.116302	0.575975	0.999965	2441.69	1740.85	1919.34	1641.91	1946.37	2040.4	Ppp2r5c
ENSMUSG00000017858	-0.301096	0.575662	0.999965	84.2388	147.851	71.8043	102.759	84.9788	59.037	Ift52
ENSMUSG00000017861	0.208798	0.320329	0.999965	2021.73	1993.28	1695.95	1929.34	2722.03	1949.26	Mybl2
ENSMUSG00000017929	0.0242597	0.946212	0.999965	253.955	173.995	207.435	233.814	174.478	237.184	B4galt5
ENSMUSG00000017969	-0.004142	0.996909	0.999965	8.67164	36.9627	17.0963	28.296	27.1209	7.25016	Ptgis
ENSMUSG00000017978	0.343017	0.465105	0.999965	107.776	102.774	111.696	111.695	97.6352	199.897	Cadps2
ENSMUSG00000017999	0.172937	0.521797	0.999965	1097.58	2294.39	1602.49	2290.49	1854.16	1487.32	Ddx27
ENSMUSG00000018001	-0.456005	0.33508	0.999965	192.015	160.472	117.394	64.783	144.645	133.61	Cyth3
ENSMUSG00000018012	0.142391	0.824007	0.999965	89.194	54.9932	35.3323	55.1028	48.8176	94.252	Rac3
ENSMUSG00000018040	-0.183052	0.468562	0.999965	713.552	916.854	795.546	891.325	653.613	591.406	Rrp7a
ENSMUSG00000018042	0.767834	0.0354907	0.999965	125.119	146.949	126.512	205.518	237.76	236.148	Cyb5r3
ENSMUSG00000018068	-0.204701	0.516273	0.999965	351.821	485.022	367	312.001	455.631	277.577	Ints2
ENSMUSG00000018076	0.0682482	0.733511	0.999965	1790.07	1651.6	1804.23	1508.62	1950.9	2041.44	Med13l
ENSMUSG00000018102	-0.257004	0.525868	0.999965	216.791	143.343	238.208	118.397	183.518	198.861	Hist1h2bc
ENSMUSG00000018126	-1.60547	0.339186	0.999965	12.3881	25.2428	22.795	0	19.8886	0	Baiap2l2
ENSMUSG00000018143	0.600871	0.122137	0.999965	242.806	466.09	216.553	670.169	448.399	285.863	Mafk
ENSMUSG00000018160	-0.202445	0.322722	0.999965	2467.7	1732.74	1964.93	1653.08	1796.31	1907.83	Med1
ENSMUSG00000018166	-0.0354919	0.936551	0.999965	177.149	425.521	192.618	204.029	403.197	169.861	Erbb3
ENSMUSG00000018169	-1.69506	0.286301	0.999965	8.67164	1.80306	66.1055	21.5943	1.80806	0	Mfng
ENSMUSG00000018171	0.0319955	0.922721	0.999965	335.716	527.394	300.894	511.562	344.435	334.543	Vmp1
ENSMUSG00000018189	0.399152	0.527045	0.999965	39.6418	82.0391	54.708	119.141	44.2974	69.3944	Uchl5
ENSMUSG00000018196	-0.401177	0.262834	0.999965	266.343	202.844	249.605	221.9	160.917	160.539	Glrx2
ENSMUSG00000018199	-0.0754645	0.917286	0.999965	44.597	31.5535	119.674	107.972	38.8733	38.3223	Trove2
ENSMUSG00000018209	-0.472478	0.157189	0.999965	494.283	580.584	397.773	466.14	377.884	216.469	Stk4
ENSMUSG00000018238	0.109213	0.647123	0.999965	1201.64	887.104	786.428	935.258	1155.35	1009.84	Gdf9
ENSMUSG00000018239	-0.291847	0.33021	0.999965	537.642	409.294	379.537	294.13	440.262	349.043	Zcchc10
ENSMUSG00000018259	0.824133	0.507449	0.999965	30.9701	1.80306	4.559	21.5943	18.0806	25.8934	Prl8a2
ENSMUSG00000018286	0.517273	0.224945	0.999965	142.463	143.343	133.351	130.311	175.382	295.185	Psmb6
ENSMUSG00000018287	0.132849	0.771971	0.999965	117.687	162.275	169.823	139.991	100.347	253.755	Spag7
ENSMUSG00000018293	-0.0584256	0.885219	0.999965	121.403	207.351	191.478	185.413	180.806	133.61	Pfn1
ENSMUSG00000018322	0.141567	0.591358	0.999965	717.268	448.059	655.357	695.486	604.796	706.372	Tomm34
ENSMUSG00000018326	-0.563785	0.0613284	0.999965	313.418	399.377	447.922	247.962	261.264	276.542	Ywhab
ENSMUSG00000018334	0.35152	0.405943	0.999965	158.567	164.078	96.8788	132.545	209.735	193.683	Ksr1
ENSMUSG00000018339	-0.224097	0.444619	0.999965	385.269	357.005	387.515	293.385	283.865	390.473	Gpx3
ENSMUSG00000018340	0.0103136	0.987955	0.999965	35.9254	60.4024	141.329	38.7209	62.378	138.789	Anxa6
ENSMUSG00000018341	0.212829	0.789441	0.999965	42.1194	13.5229	70.6645	64.783	26.2168	54.894	Il12rb2
ENSMUSG00000018347	0.309955	0.581673	0.999965	121.403	52.2886	52.4285	102.759	80.4586	96.3235	Zkscan6
ENSMUSG00000018362	0.187809	0.368084	0.999965	2239.76	2838.91	2814.04	3670.29	2832.32	2486.8	Kpna2
ENSMUSG00000018363	-0.17243	0.485645	0.999965	2719.18	1886.9	1718.74	1452.03	1761.05	2399.8	Smurf2
ENSMUSG00000018372	-0.41567	0.393054	0.999965	166	165.881	209.714	58.0813	143.741	205.076	Cep95
ENSMUSG00000018377	0.165179	0.637478	0.999965	192.015	210.056	204.015	177.222	250.416	252.72	Vezf1
ENSMUSG00000018378	-2.20706	0.140138	0.999965	12.3881	36.0611	49.0093	20.8497	0	0	Cuedc1
ENSMUSG00000018379	0.0609626	0.761442	0.999965	3170.1	3297.79	3165.09	4219.83	2942.62	2884.53	Srsf1
ENSMUSG00000018381	-1.93587	0.148279	0.999965	2.47761	21.6367	39.8913	4.46779	8.13626	4.14295	Abi3
ENSMUSG00000018387	-0.145884	0.937347	0.999965	0	15.326	19.3758	0	3.61612	27.9649	Shroom1
ENSMUSG00000018395	0.392248	0.314567	0.999965	234.134	256.034	170.963	433.376	200.694	233.041	Kif3a
ENSMUSG00000018398	-1.03706	0.383394	0.999965	34.6866	41.4703	28.4938	0	32.5451	18.6433	Sept8
ENSMUSG00000018401	-0.394741	0.166207	0.999965	421.194	381.346	347.624	281.471	292.001	301.399	Mtmr4
ENSMUSG00000018405	0.281549	0.827521	0.999965	2.47761	67.6146	29.6335	19.3604	102.155	0	Mrm1
ENSMUSG00000018411	0.504839	0.535027	0.999965	48.3134	32.455	13.677	51.3796	23.5048	59.037	Mapt
ENSMUSG00000018412	-0.0522218	0.80923	0.999965	1417.19	1333.36	1063.39	1337.36	1270.16	1069.92	Kansl1
ENSMUSG00000018415	0.129334	0.591213	0.999965	712.313	534.606	634.841	686.551	637.341	733.302	Gid4
ENSMUSG00000018417	-0.00231465	0.992583	0.999965	862.209	968.241	820.62	899.516	1089.36	657.693	Myo1b
ENSMUSG00000018425	-0.347877	0.292521	0.999965	369.164	385.854	552.779	406.569	394.157	225.791	Dhx40
ENSMUSG00000018427	-0.0270363	0.923814	0.999965	437.298	689.669	461.599	551.772	565.018	443.295	Ypel2
ENSMUSG00000018428	-0.0182585	0.934349	0.999965	1303.22	1268.45	1379.1	1247.26	1602.84	1050.24	Akap1
ENSMUSG00000018433	-0.388911	0.139312	0.999965	1216.51	1626.36	1233.21	1433.42	797.354	881.412	Nol11
ENSMUSG00000018442	0.520494	0.427384	0.999965	121.403	36.0611	63.826	138.502	36.1612	141.896	Derl2
ENSMUSG00000018446	-0.272392	0.343956	0.999965	452.164	621.153	427.406	398.378	492.696	352.15	C1qbp
ENSMUSG00000018449	0.596223	0.585817	0.999965	47.0746	17.129	26.2143	2.2339	14.4645	120.145	Rpain
ENSMUSG00000018459	-1.03966	0.469851	0.999965	3.71642	29.7504	27.354	14.148	15.3685	0	Slc13a3
ENSMUSG00000018474	0.773192	0.0125101	0.999965	312.179	206.45	270.121	374.55	441.166	531.333	Chd3
ENSMUSG00000018476	0.230239	0.382075	0.999965	2212.51	1757.98	2046.99	1390.23	2616.26	3053.35	Kdm6b
ENSMUSG00000018481	-0.230958	0.390131	0.999965	899.373	1350.49	939.155	1116.95	952.847	647.335	Appbp2
ENSMUSG00000018501	-0.0805121	0.693216	0.999965	2473.89	2435.93	2729.7	1866.79	2654.23	2705.34	Ncor1
ENSMUSG00000018507	-0.871233	0.469361	0.999965	13.6269	56.7963	39.8913	0	24.4088	36.2508	Trpv2
ENSMUSG00000018509	0.589017	0.366367	0.999965	65.6567	39.6672	99.1583	42.444	76.8425	188.504	Cenpv
ENSMUSG00000018541	-0.416383	0.125163	0.999965	576.045	572.47	633.701	335.084	484.56	516.833	Cwc25
ENSMUSG00000018547	0.385991	0.495997	0.999965	60.7015	107.282	43.3105	77.4417	86.7868	112.895	Pip4k2b
ENSMUSG00000018548	-0.242254	0.302162	0.999965	769.298	617.547	760.214	583.792	609.316	621.442	Trim37
ENSMUSG00000018554	0.345681	0.199498	0.999965	957.597	659.017	1062.25	881.644	1043.25	1479.03	Ybx2
ENSMUSG00000018559	-0.429785	0.321182	0.999965	142.463	142.441	156.146	87.8666	139.221	100.466	Ctdnep1
ENSMUSG00000018565	-0.19884	0.472144	0.999965	437.298	526.492	724.881	518.264	476.423	476.439	Elp5
ENSMUSG00000018566	0.26115	0.799844	0.999965	27.2537	48.6825	4.559	34.9977	9.04029	52.8226	Slc2a4
ENSMUSG00000018567	0.0399329	0.916814	0.999965	149.895	177.601	190.338	217.433	165.437	149.146	Gabarap
ENSMUSG00000018572	0.263021	0.158471	0.999965	1695.92	1753.47	1886.29	2353.04	2104.58	1944.08	Phf23
ENSMUSG00000018574	0.0951352	0.928958	0.999965	9.91044	53.1902	14.8168	61.0598	10.8484	11.3931	Acadvl
ENSMUSG00000018581	0.166069	0.471002	0.999965	919.194	788.837	773.891	895.048	1091.16	797.517	Dnah11
ENSMUSG00000018583	0.135919	0.465273	0.999965	1697.16	2047.37	1899.96	2129.65	2141.65	1931.65	G3bp1
ENSMUSG00000018585	-1.39241	0.102239	0.999965	23.5373	80.236	68.385	15.6373	40.6813	9.32163	Atox1
ENSMUSG00000018599	-0.583964	0.489354	0.999965	29.7313	46.8795	56.9875	57.3367	18.9846	12.4288	Mief2
ENSMUSG00000018604	-0.405447	0.0575485	0.999965	1313.13	1310.82	1271.96	1090.89	1041.44	807.875	Tbx3
ENSMUSG00000018648	-0.100417	0.676767	0.999965	1762.82	1127.81	1531.82	1310.55	1132.75	1681	Dusp14
ENSMUSG00000018651	0.358519	0.441157	0.999965	163.522	238.905	202.876	457.204	197.982	120.145	Tada2a
ENSMUSG00000018654	3.14145	0.0160507	0.999965	0	6.3107	3.41925	43.1887	28.0249	16.5718	Ikzf1
ENSMUSG00000018659	-0.723476	0.475295	0.999965	12.3881	36.9627	31.913	7.44632	24.4088	17.6075	Pnpo
ENSMUSG00000018661	0.670956	0.318393	0.999965	56.9851	26.1443	49.0093	50.635	49.7216	109.788	Cog1
ENSMUSG00000018666	0.0433216	0.919163	0.999965	437.298	201.942	501.49	297.853	225.103	652.514	Cbx1
ENSMUSG00000018669	0.122986	0.811255	0.999965	128.836	103.676	102.578	123.609	181.71	59.037	Cdk5rap3
ENSMUSG00000018672	-2.25451	0.195175	0.999965	9.91044	15.326	30.7733	0	11.7524	0	Copz2
ENSMUSG00000018677	0.229484	0.650233	0.999965	112.731	82.0391	101.438	64.783	150.069	132.574	Slc25a39
ENSMUSG00000018678	-0.0747699	0.791476	0.999965	479.418	329.058	431.965	410.292	377.884	388.401	Sp2
ENSMUSG00000018697	0.00964187	0.973524	0.999965	377.836	474.204	316.851	419.973	352.571	404.973	Aatf
ENSMUSG00000018698	-1.84492	0.129989	0.999965	33.4478	31.5535	34.1925	0	15.3685	12.4288	Lhx1
ENSMUSG00000018707	-0.353824	0.0873424	0.999965	1316.85	1230.59	1566.02	1117.69	1104.72	995.343	Dync1h1
ENSMUSG00000018727	-0.499266	0.43132	0.999965	107.776	82.0391	99.1583	20.1051	89.4989	95.2878	Cpsf4l
ENSMUSG00000018733	0.78677	0.127212	0.999965	65.6567	83.8421	54.708	145.948	125.66	80.7875	Pex12
ENSMUSG00000018736	-0.423633	0.172569	0.999965	340.672	302.913	446.782	263.6	246.8	302.435	Ndel1
ENSMUSG00000018740	-0.602114	0.505249	0.999965	13.6269	45.9779	42.1708	32.0192	15.3685	19.679	Slc25a35
ENSMUSG00000018750	-0.866364	0.541809	0.999965	12.3881	17.129	28.4938	0	22.6007	9.32163	Zbtb4
ENSMUSG00000018752	0.682077	0.683884	0.999965	21.0597	2.70458	0	24.5729	9.04029	4.14295	Tnfsfm13
ENSMUSG00000018761	-0.122403	0.836828	0.999965	63.1791	100.971	62.6863	38.7209	81.3626	89.0734	Mpdu1
ENSMUSG00000018765	-0.129362	0.577103	0.999965	754.433	1034.05	862.791	784.842	744.92	895.912	Fxr2
ENSMUSG00000018770	-0.401863	0.633355	0.999965	69.3731	52.2886	49.0093	5.95706	39.7773	83.8947	Atp5g3
ENSMUSG00000018774	-0.598964	0.747112	0.999965	29.7313	9.91681	0	0	4.52015	21.7505	Cd68
ENSMUSG00000018796	-0.74927	0.0965838	0.999965	278.731	202.844	194.897	72.2293	123.852	207.147	Acsl1
ENSMUSG00000018809	0.114326	0.818185	0.999965	94.1492	85.6452	91.18	100.525	69.6103	123.253	Smyd4
ENSMUSG00000018819	0.222012	0.490825	0.999965	273.776	289.391	349.903	262.855	352.571	450.545	Lsp1
ENSMUSG00000018820	-0.270674	0.569745	0.999965	132.552	298.406	142.469	241.261	120.236	113.931	Zfyve27
ENSMUSG00000018821	-0.644785	0.342633	0.999965	75.5671	106.38	36.472	41.6994	28.0249	70.4301	Avpi1
ENSMUSG00000018822	-0.714759	0.695703	0.999965	0	31.5535	7.97825	14.148	9.94432	0	Sfrp5
ENSMUSG00000018830	0.304955	0.302693	0.999965	1015.82	768.102	812.642	728.25	875.1	1605.39	Myh11
ENSMUSG00000018841	-0.544998	0.349714	0.999965	86.7164	54.0917	185.779	56.592	82.2667	84.9304	Rad51d
ENSMUSG00000018845	0.375324	0.633744	0.999965	12.3881	63.107	53.5683	91.5897	32.5451	43.5009	Unc45b
ENSMUSG00000018846	0.033008	0.853502	0.999965	3085.86	3140.02	2745.66	3299.46	3141.5	2737.45	Pank3
ENSMUSG00000018848	-0.3123	0.239179	0.999965	753.194	813.178	876.468	822.074	679.83	464.01	Rars
ENSMUSG00000018849	0.00246532	0.996377	0.999965	58.2239	122.608	103.717	73.7186	138.316	73.5373	Wwc1
ENSMUSG00000018858	0.0588451	0.955986	0.999965	38.403	15.326	18.236	37.9762	33.4491	3.10721	Mrpl58
ENSMUSG00000018861	-0.105164	0.91571	0.999965	59.4627	27.9474	41.031	32.7638	1.80806	84.9304	Fdxr
ENSMUSG00000018865	0.576691	0.654593	0.999965	24.7761	6.3107	7.97825	44.6779	9.94432	3.10721	Sult4a1
ENSMUSG00000018882	0.0624795	0.866784	0.999965	172.194	392.165	245.046	282.216	320.93	243.398	Mrpl45
ENSMUSG00000018899	-0.823511	0.029837	0.999965	324.567	205.548	264.422	115.418	147.357	186.433	Irf1
ENSMUSG00000018900	0.425328	0.567415	0.999965	19.8209	73.9253	27.354	52.8689	65.9941	44.5367	Slc22a5
ENSMUSG00000018906	-0.0180709	0.962623	0.999965	474.463	240.708	690.689	304.555	445.686	638.014	P4ha2
ENSMUSG00000018920	0.86475	0.178167	0.999965	30.9701	43.2733	90.0403	94.5683	51.5297	153.289	Cxcl16
ENSMUSG00000018921	0.289836	0.33259	0.999965	515.343	907.839	600.649	1059.61	836.227	578.977	Pelp1
ENSMUSG00000018923	-0.305225	0.585283	0.999965	146.179	48.6825	103.717	73.7186	73.2264	94.252	Med11
ENSMUSG00000018931	0.279937	0.45404	0.999965	411.283	466.992	164.124	367.848	478.231	420.509	Natd1
ENSMUSG00000018932	0.46024	0.422286	0.999965	102.821	114.494	47.8695	116.907	188.942	59.037	Map2k3
ENSMUSG00000018965	-0.013664	0.962176	0.999965	680.104	750.973	602.928	878.666	697.911	437.081	Ywhah
ENSMUSG00000018974	-0.0371219	0.885755	0.999965	784.164	930.377	916.359	834.733	625.588	1105.13	Sart3
ENSMUSG00000018983	0.268331	0.406354	0.999965	317.134	208.253	239.348	296.364	333.587	290.006	E2f2
ENSMUSG00000018995	-0.791826	0.537792	0.999965	22.2985	33.3565	27.354	0	9.94432	38.3223	Nars2
ENSMUSG00000018999	-0.163224	0.668631	0.999965	246.522	146.949	234.789	180.201	161.821	218.54	Slc35b4
ENSMUSG00000019027	0.0232542	0.983138	0.999965	6.19403	24.3413	27.354	35.7423	12.6564	10.3574	Dnah1
ENSMUSG00000019039	0.0999539	0.884596	0.999965	24.7761	101.873	84.3415	115.418	34.3531	76.6445	Dalrd3
ENSMUSG00000019054	-1.03619	0.401221	0.999965	18.5821	42.3718	41.031	0	11.7524	38.3223	Fis1
ENSMUSG00000019055	1.13625	0.207781	0.999965	13.6269	21.6367	12.5373	24.5729	48.8176	32.1078	Plod1
ENSMUSG00000019066	-0.0553976	0.846722	0.999965	749.477	655.411	490.093	446.779	615.644	762.302	Rab3d
ENSMUSG00000019082	-0.550746	0.377763	0.999965	112.731	92.8574	91.18	43.9333	127.468	31.0721	Slc25a22
ENSMUSG00000019087	0.0947238	0.824362	0.999965	100.343	185.715	148.168	172.01	125.66	166.754	Atp6ap1
ENSMUSG00000019124	-0.224603	0.884418	0.999965	7.43283	6.3107	26.2143	10.4248	0	23.8219	Scrn1
ENSMUSG00000019132	-0.0204656	0.940172	0.999965	546.313	379.543	560.757	453.481	494.504	516.833	BC005537
ENSMUSG00000019139	0.212547	0.634521	0.999965	195.731	133.426	156.146	279.982	176.286	104.609	Isyna1
ENSMUSG00000019143	-1.09286	0.113447	0.999965	58.2239	152.358	58.1273	55.8474	52.4337	17.6075	Hars2
ENSMUSG00000019173	0.791259	0.0545928	0.999965	334.478	113.593	227.95	268.068	389.637	510.618	Rab5c
ENSMUSG00000019179	0.306175	0.250135	0.999965	538.88	778.019	641.68	1017.17	759.385	645.264	Mdh2
ENSMUSG00000019188	0.401531	0.214136	0.999965	211.836	206.45	238.208	303.065	244.992	319.007	H13
ENSMUSG00000019189	0.173463	0.673329	0.999965	235.373	117.199	181.22	244.984	205.215	150.182	Rnf145
ENSMUSG00000019210	0.765259	0.0367143	0.999965	146.179	219.071	168.683	387.953	298.33	221.648	Atp6v1e1
ENSMUSG00000019214	-0.406999	0.241067	0.999965	432.343	421.014	458.18	180.201	382.404	427.759	Chtf18
ENSMUSG00000019230	0.815297	0.653384	0.999965	1.23881	7.21222	27.354	0	0	63.1799	Lhx9
ENSMUSG00000019254	0.349825	0.488802	0.999965	106.537	284.883	87.7608	250.941	239.568	121.181	Ppp1r12c
ENSMUSG00000019256	-0.054877	0.944403	0.999965	102.821	70.3192	11.3975	58.8259	29.833	89.0734	Ahr
ENSMUSG00000019261	-0.204007	0.781152	0.999965	39.6418	120.805	66.1055	36.487	134.7	25.8934	Map1s
ENSMUSG00000019278	0.337639	0.806871	0.999965	12.3881	8.11375	26.2143	16.3819	42.4894	0	Dpep1
ENSMUSG00000019295	0.0745656	0.860262	0.999965	144.94	161.374	107.137	130.311	178.998	126.36	Tmem129
ENSMUSG00000019297	-0.16079	0.633327	0.999965	380.313	724.829	398.913	596.45	401.389	348.008	Nop9
ENSMUSG00000019301	0.414148	0.799192	0.999965	0	43.2733	11.3975	67.7615	0	5.17868	Hsd17b1
ENSMUSG00000019302	-0.00921175	0.987008	0.999965	66.8955	112.691	49.0093	74.4632	78.6505	74.573	Atp6v0a1
ENSMUSG00000019303	-0.023712	0.927871	0.999965	562.418	558.046	689.549	599.429	706.951	473.332	Psmc3ip
ENSMUSG00000019320	-0.548764	0.451406	0.999965	23.5373	62.2054	83.2018	48.4011	29.833	37.2865	Noxo1
ENSMUSG00000019326	-1.55943	0.0671285	0.999965	12.3881	111.789	70.6645	20.8497	29.833	15.536	Aoc3
ENSMUSG00000019338	0.0387057	0.915647	0.999965	237.851	174.896	266.702	195.094	202.503	300.364	Zfp687
ENSMUSG00000019362	0.0980877	0.723963	0.999965	346.866	469.696	483.254	457.949	521.625	412.223	D8Ertd738e
ENSMUSG00000019370	-0.191712	0.485252	0.999965	572.328	422.817	515.167	462.417	365.228	494.046	Calm3
ENSMUSG00000019373	0.84555	0.103645	0.999965	115.209	104.577	49.0093	224.879	165.437	92.1806	Cops3
ENSMUSG00000019428	0.589116	0.188924	0.999965	84.2388	131.623	78.6428	139.991	144.645	159.503	Fkbp8
ENSMUSG00000019432	-0.281148	0.487982	0.999965	127.597	259.64	246.186	178.712	197.982	145.003	Ddx39b
ENSMUSG00000019433	0.490441	0.673475	0.999965	28.4925	8.11375	7.97825	10.4248	41.5853	10.3574	Gipc1
ENSMUSG00000019437	-0.180323	0.758874	0.999965	60.7015	64.0085	76.3633	44.6779	75.9385	56.9655	Tlcd1
ENSMUSG00000019461	0.434314	0.720698	0.999965	8.67164	20.7351	6.8385	8.93559	28.9289	11.3931	Plscr3
ENSMUSG00000019470	-0.473436	0.242882	0.999965	195.731	295.701	166.404	180.946	178.998	113.931	Xab2
ENSMUSG00000019471	0.137577	0.716327	0.999965	261.388	685.161	364.72	648.575	473.711	321.078	Cdc37
ENSMUSG00000019478	0.0561492	0.887826	0.999965	241.567	213.662	137.91	159.351	272.113	185.397	Rab4a
ENSMUSG00000019487	-0.55057	0.624216	0.999965	19.8209	38.7657	12.5373	15.6373	29.833	3.10721	Trip10
ENSMUSG00000019494	0.224147	0.567916	0.999965	193.254	357.005	186.919	346.999	327.259	187.468	Cops6
ENSMUSG00000019505	-0.00163871	0.992707	0.999965	2905	2798.34	2770.73	2838.54	2494.22	3132.07	Ubb
ENSMUSG00000019518	0.927745	0.135605	0.999965	29.7313	36.0611	107.137	125.843	79.5546	123.253	Ap4m1
ENSMUSG00000019528	0.266366	0.327939	0.999965	516.582	357.907	453.621	471.352	529.761	595.549	Gyg
ENSMUSG00000019539	-0.363623	0.703504	0.999965	101.582	72.1222	1.13975	43.9333	51.5297	40.3937	Rcn3
ENSMUSG00000019558	-0.120494	0.853486	0.999965	42.1194	70.3192	58.1273	50.635	73.2264	33.1436	Slc6a8
ENSMUSG00000019564	-0.0350586	0.891601	0.999965	771.776	534.606	771.611	661.233	773.849	591.406	Arid3a
ENSMUSG00000019578	-0.282544	0.35889	0.999965	294.836	357.005	321.41	309.767	254.032	236.148	Ubxn6
ENSMUSG00000019590	0.252558	0.946115	0.999965	0	4.50764	38.7515	0	51.5297	0	Cyb561
ENSMUSG00000019647	0.804893	0.314322	0.999965	38.403	35.1596	13.677	53.6135	24.4088	74.573	Sema6a
ENSMUSG00000019659	0.147247	0.733844	0.999965	214.313	128.919	194.897	221.156	111.196	263.077	Ccdc12
ENSMUSG00000019689	-0.317904	0.72413	0.999965	64.4179	27.9474	66.1055	5.95706	26.2168	95.2878	Fmc1
ENSMUSG00000019699	0.0438599	0.813031	0.999965	2188.97	1811.17	1865.77	1951.68	2017.79	2076.65	Akt3
ENSMUSG00000019710	-0.0158589	0.974467	0.999965	118.925	83.8421	90.0403	98.2914	119.332	71.4658	Mrpl24
ENSMUSG00000019715	-0.0577948	0.756859	0.999965	1974.66	1751.67	1658.34	1697.02	1692.34	1783.54	Gle1
ENSMUSG00000019726	-0.162736	0.479327	0.999965	1160.76	994.385	997.282	803.458	866.964	1146.56	Lyst
ENSMUSG00000019731	-0.622751	0.2741	0.999965	79.2836	104.577	91.18	84.1434	57.8579	36.2508	Slc35e1
ENSMUSG00000019732	-0.509608	0.394784	0.999965	153.612	129.82	38.7515	87.122	54.2418	84.9304	Calr3
ENSMUSG00000019734	0.20673	0.708039	0.999965	55.7463	129.82	90.0403	103.504	151.877	63.1799	Tmc4
ENSMUSG00000019738	-0.782641	0.182521	0.999965	58.2239	127.115	77.503	54.3581	55.1458	43.5009	Polr2i
ENSMUSG00000019761	0.848145	0.579047	0.999965	2.47761	10.8183	17.0963	0	20.7927	34.1793	Krt10
ENSMUSG00000019763	0.413182	0.309381	0.999965	157.328	112.691	108.276	175.733	155.493	171.932	Rmnd1
ENSMUSG00000019767	0.102676	0.901386	0.999965	52.0298	15.326	39.8913	23.0836	29.833	62.1442	Ccdc170
ENSMUSG00000019768	0.328886	0.497754	0.999965	138.746	132.525	150.447	89.3559	141.933	299.328	Esr1
ENSMUSG00000019773	0.0895182	0.711154	0.999965	806.462	743.761	793.266	809.415	665.366	1019.16	Fbxo5
ENSMUSG00000019774	-0.519089	0.480552	0.999965	33.4478	71.2207	46.7298	25.3175	28.0249	52.8226	Mtrf1l
ENSMUSG00000019775	0.0601603	0.868732	0.999965	551.268	294.8	292.916	259.132	403.197	525.118	Rgs17
ENSMUSG00000019777	-0.238822	0.475441	0.999965	732.134	485.022	588.111	416.994	334.491	778.874	Hdac2
ENSMUSG00000019779	0.580935	0.549702	0.999965	12.3881	20.7351	29.6335	25.3175	10.8484	58.0013	Frk
ENSMUSG00000019782	-0.262333	0.316148	0.999965	668.955	784.329	604.068	708.89	525.241	480.582	Rwdd1
ENSMUSG00000019785	0.175253	0.561106	0.999965	452.164	342.581	427.406	336.574	463.767	580.013	Clvs2
ENSMUSG00000019789	-0.448455	0.469027	0.999965	69.3731	91.0543	86.621	102.759	34.3531	43.5009	Hey2
ENSMUSG00000019790	0.0820106	0.661858	0.999965	2601.49	1980.66	2221.37	2354.53	2445.4	2399.8	Stxbp5
ENSMUSG00000019791	1.12797	0.41623	0.999965	13.6269	6.3107	12.5373	24.5729	46.1055	0	Hint3
ENSMUSG00000019792	-0.306771	0.481547	0.999965	148.657	155.063	159.565	81.1649	135.604	158.468	Trmt11
ENSMUSG00000019794	-0.117983	0.613086	0.999965	1264.82	1135.02	860.512	871.22	1116.48	1017.09	Katna1
ENSMUSG00000019795	0.0322578	0.932658	0.999965	206.881	307.421	274.68	401.357	206.119	198.861	Pcmt1
ENSMUSG00000019796	0.0489823	0.94773	0.999965	40.8806	35.1596	53.5683	18.6158	51.5297	64.2157	Lrp11
ENSMUSG00000019797	0.309461	0.375487	0.999965	226.701	297.504	241.627	435.61	237.76	275.506	1700021F05Rik
ENSMUSG00000019802	-0.0662549	0.789295	0.999965	853.537	896.119	1120.37	866.007	1144.5	730.194	Sec63
ENSMUSG00000019803	0.192678	0.717974	0.999965	275.015	64.91	265.562	125.843	189.846	375.972	Nr2e1
ENSMUSG00000019804	-0.24427	0.456219	0.999965	413.761	640.085	312.292	453.481	375.172	325.221	Snx3
ENSMUSG00000019806	-1.62224	0.199762	0.999965	16.1045	29.7504	42.1708	17.1265	0	11.3931	Aig1
ENSMUSG00000019809	0.301733	0.442495	0.999965	136.269	241.61	148.168	253.175	217.871	178.147	Pex3
ENSMUSG00000019810	0.460815	0.757159	0.999965	2.47761	38.7657	5.69875	13.4034	51.5297	0	Fuca2
ENSMUSG00000019813	0.205639	0.656916	0.999965	178.388	106.38	213.133	295.619	116.62	160.539	Cep57l1
ENSMUSG00000019814	-0.105774	0.703683	0.999965	1101.3	1633.57	1399.61	1716.38	1324.4	800.624	Ltv1
ENSMUSG00000019817	-0.675279	0.322482	0.999965	109.015	76.6299	72.944	34.2531	105.771	21.7505	Plagl1
ENSMUSG00000019818	-0.478095	0.0376251	0.999965	885.746	897.922	1062.25	652.298	608.412	783.017	Cd164
ENSMUSG00000019820	-0.0592618	0.78984	0.999965	978.656	818.588	1054.27	860.795	860.636	1015.02	Utrn
ENSMUSG00000019823	-1.04697	0.54504	0.999965	16.1045	10.8183	26.2143	0	0	25.8934	Mical1
ENSMUSG00000019826	-0.0307884	0.957063	0.999965	120.164	146.048	45.59	116.907	129.276	59.037	Zbtb24
ENSMUSG00000019828	-0.301255	0.726912	0.999965	40.8806	8.11375	92.3198	41.6994	34.3531	38.3223	Grm1
ENSMUSG00000019831	-0.13018	0.647593	0.999965	421.194	330.861	379.537	341.042	315.506	377.008	Wasf1
ENSMUSG00000019832	0.214785	0.742447	0.999965	43.3582	39.6672	59.267	39.4655	53.3377	72.5016	Rab32
ENSMUSG00000019837	0.214229	0.502841	0.999965	592.149	702.29	632.562	1096.1	719.607	418.438	Gtf3c6
ENSMUSG00000019838	-0.366439	0.396692	0.999965	239.089	257.837	315.711	121.375	357.996	151.218	Slc16a10
ENSMUSG00000019841	0.209699	0.268321	0.999965	1520.01	1406.38	1517.01	1564.47	1836.08	1737.97	Rev3l
ENSMUSG00000019842	-1.92789	0.22259	0.999965	6.19403	12.6214	31.913	0	7.23223	6.21442	Traf3ip2
ENSMUSG00000019843	0.127794	0.612042	0.999965	1609.21	1033.15	1461.16	1595	1091.16	1795.97	Fyn
ENSMUSG00000019845	-0.0322395	0.957377	0.999965	47.0746	58.5993	70.6645	55.8474	66.8982	49.7154	Tube1
ENSMUSG00000019846	0.681424	0.206623	0.999965	86.7164	82.0391	69.5248	78.1864	91.307	213.362	Lama4
ENSMUSG00000019848	-0.179287	0.804041	0.999965	30.9701	45.0764	94.5993	55.1028	70.5143	24.8577	Popdc3
ENSMUSG00000019849	0.252989	0.548699	0.999965	127.597	150.555	95.7391	134.034	153.685	158.468	Prep
ENSMUSG00000019852	-0.186333	0.580627	0.999965	468.269	439.044	467.298	253.175	353.475	602.799	Arfgef3
ENSMUSG00000019854	0.0232557	0.922928	0.999965	1297.03	1233.29	965.369	1030.57	1507.02	1015.02	Reps1
ENSMUSG00000019856	-0.0957111	0.647148	0.999965	1422.15	1218.87	1171.66	1108.76	1111.96	1347.49	Fam184a
ENSMUSG00000019857	-0.250343	0.57426	0.999965	322.089	204.647	324.829	177.222	123.852	415.33	Asf1a
ENSMUSG00000019861	-1.48917	0.0616428	0.999965	45.8358	83.8421	54.708	7.44632	23.5048	35.215	Gopc
ENSMUSG00000019863	-0.553281	0.586556	0.999965	38.403	39.6672	14.8168	42.444	15.3685	5.17868	Qrsl1
ENSMUSG00000019864	-0.185123	0.714577	0.999965	104.06	74.8268	103.717	71.4847	101.251	75.6088	Rtn4ip1
ENSMUSG00000019866	0.225239	0.426532	0.999965	516.582	476.007	430.826	457.204	475.519	732.266	Crybg1
ENSMUSG00000019868	0.488963	0.394441	0.999965	122.642	46.8795	77.503	67.7615	99.4432	179.182	Vta1
ENSMUSG00000019873	0.785639	0.436922	0.999965	12.3881	53.1902	7.97825	90.1005	15.3685	21.7505	Reep3
ENSMUSG00000019876	0.416987	0.727085	0.999965	9.91044	5.40917	37.6118	9.68022	7.23223	53.8583	Pkib
ENSMUSG00000019877	0.254561	0.596943	0.999965	73.0895	224.48	166.404	205.518	229.623	119.11	Serinc1
ENSMUSG00000019878	-0.0426969	0.949201	0.999965	45.8358	109.986	29.6335	60.3152	55.1458	65.2514	Hsf2
ENSMUSG00000019883	-2.12478	0.11788	0.999965	13.6269	25.2428	36.472	0	8.13626	9.32163	Echdc1
ENSMUSG00000019888	-0.350702	0.814168	0.999965	3.71642	23.4397	21.6553	0	12.6564	25.8934	Mgat4c
ENSMUSG00000019889	-0.480202	0.540084	0.999965	58.2239	99.1681	28.4938	32.7638	84.0747	16.5718	Ptprk
ENSMUSG00000019891	0.113755	0.793231	0.999965	211.836	178.503	91.18	145.203	198.886	177.111	Dcbld1
ENSMUSG00000019892	-0.108915	0.904034	0.999965	42.1194	14.4244	25.0745	21.5943	20.7927	33.1436	Lrriq1
ENSMUSG00000019893	-2.81831	0.0192489	0.999965	58.2239	29.7504	29.6335	0	4.52015	12.4288	Ros1
ENSMUSG00000019894	-0.0613848	0.897416	0.999965	126.358	219.071	145.888	77.4417	176.286	218.54	Slc6a15
ENSMUSG00000019897	-0.0269841	0.919727	0.999965	548.791	534.606	628.003	709.634	496.312	472.296	Ccdc59
ENSMUSG00000019899	-0.0843796	0.754787	0.999965	597.104	525.591	580.133	466.14	452.919	687.729	Lama2
ENSMUSG00000019907	0.0213	0.919066	0.999965	8696.42	6664.1	7652.29	7007.73	6287.52	10060.1	Ppp1r12a
ENSMUSG00000019916	-0.465427	0.288048	0.999965	146.179	246.117	211.994	87.122	151.877	199.897	P4ha1
ENSMUSG00000019917	1.19037	0.492671	0.999965	0	20.7351	0	20.8497	13.5604	13.4646	Sept10
ENSMUSG00000019920	0.262532	0.452627	0.999965	188.298	204.647	160.705	230.091	233.24	200.933	Lims1
ENSMUSG00000019923	0.153567	0.643118	0.999965	273.776	309.224	238.208	394.655	252.224	266.184	Zwint
ENSMUSG00000019927	0.920435	0.33043	0.999965	49.5522	2.70458	25.0745	37.2316	37.9692	70.4301	Ube2d1
ENSMUSG00000019932	-1.34007	0.46835	0.999965	4.95522	0	44.4503	11.1695	0	8.28589	Kera
ENSMUSG00000019942	0.0531694	0.795009	0.999965	1231.37	1267.55	1320.97	1388.74	1450.97	1122.74	Cdk1
ENSMUSG00000019943	0.268766	0.448246	0.999965	252.716	148.752	235.928	244.984	249.512	272.399	Atp2b1
ENSMUSG00000019944	-0.186601	0.732438	0.999965	78.0448	132.525	124.233	48.4011	97.6352	149.146	Rhobtb1
ENSMUSG00000019947	-0.0395165	0.882762	0.999965	1398.61	1098.96	1248.03	996.318	905.837	1743.14	Arid5b
ENSMUSG00000019948	-0.569027	0.221364	0.999965	152.373	176.7	139.05	139.991	113.908	61.1085	Actr6
ENSMUSG00000019951	0.0568761	0.840729	0.999965	407.567	627.464	428.546	582.302	457.439	483.689	Uhrf1bp1l
ENSMUSG00000019952	-0.285628	0.575117	0.999965	116.448	83.8421	120.814	58.8259	86.7868	118.074	Poc1b
ENSMUSG00000019960	-0.304104	0.540448	0.999965	117.687	105.479	200.596	100.525	74.1304	168.825	Dusp6
ENSMUSG00000019961	0.130346	0.521505	0.999965	1268.54	1304.51	1129.49	1420.76	1445.54	1185.92	Tmpo
ENSMUSG00000019966	0.344854	0.828613	0.999965	18.5821	16.2275	2.2795	3.72316	43.3934	0	Kitl
ENSMUSG00000019969	0.36063	0.270792	0.999965	450.925	374.134	416.009	310.512	564.114	719.837	Psen1
ENSMUSG00000019970	-0.597171	0.426415	0.999965	47.0746	31.5535	136.77	49.8904	71.4183	20.7147	Sgk1
ENSMUSG00000019971	0.180197	0.59657	0.999965	310.94	256.936	248.466	360.402	208.831	355.258	Cep290
ENSMUSG00000019975	-0.86782	0.210873	0.999965	63.1791	50.4856	53.5683	26.0621	25.3128	40.3937	Ikbip
ENSMUSG00000019977	-0.298473	0.439143	0.999965	183.343	162.275	283.798	157.117	168.149	186.433	Hbs1l
ENSMUSG00000019978	0.275526	0.270144	0.999965	2108.45	1223.37	1566.02	1615.11	1815.29	2497.16	Epb41l2
ENSMUSG00000019979	-0.221393	0.527309	0.999965	405.089	742.859	485.534	676.871	433.934	290.006	Apaf1
ENSMUSG00000019982	-0.839997	0.617254	0.999965	0	31.5535	23.9348	0	20.7927	10.3574	Myb
ENSMUSG00000019984	-0.0323027	0.919314	0.999965	370.403	424.62	345.344	361.891	261.264	493.011	Med23
ENSMUSG00000019986	-0.256575	0.794567	0.999965	21.0597	20.7351	31.913	25.3175	28.9289	7.25016	Ahi1
ENSMUSG00000019987	-0.715595	0.199773	0.999965	48.3134	245.216	193.758	87.8666	112.1	97.3592	Arg1
ENSMUSG00000019988	0.0549929	0.855889	0.999965	874.597	587.796	616.605	535.39	591.235	1033.67	Nedd1
ENSMUSG00000019989	-1.0889	0.127163	0.999965	28.4925	148.752	62.6863	41.6994	36.1612	35.215	Enpp3
ENSMUSG00000019992	-0.259399	0.556893	0.999965	172.194	100.07	201.736	107.972	150.973	136.717	Mtfr2
ENSMUSG00000019996	0.274133	0.458678	0.999965	597.104	486.825	249.605	522.732	336.299	754.016	Map7
ENSMUSG00000019998	-0.0618392	0.886284	0.999965	297.313	156.866	198.317	113.929	229.623	281.72	Stx7
ENSMUSG00000020003	-0.725739	0.287194	0.999965	68.1343	54.9932	93.4596	19.3604	41.5853	70.4301	Pex7
ENSMUSG00000020009	-1.37807	0.349223	0.999965	13.6269	43.2733	5.69875	0	10.8484	13.4646	Ifngr1
ENSMUSG00000020015	0.0646782	0.902271	0.999965	156.09	75.7284	85.4813	79.6756	89.4989	162.611	Cdk17
ENSMUSG00000020018	0.102869	0.691428	0.999965	1067.85	692.374	966.509	899.516	802.778	1225.28	Snrpf
ENSMUSG00000020019	0.206518	0.88644	0.999965	14.8657	0.901528	13.677	8.19095	16.2725	9.32163	Ntn4
ENSMUSG00000020020	-1.01216	0.343977	0.999965	43.3582	64.0085	52.4285	0	44.2974	35.215	Usp44
ENSMUSG00000020021	0.139816	0.612129	0.999965	1273.49	692.374	989.304	807.926	1139.08	1308.14	Fgd6
ENSMUSG00000020022	1.35902	0.223734	0.999965	4.95522	20.7351	5.69875	22.339	43.3934	15.536	Ndufa12
ENSMUSG00000020023	-0.0689225	0.78178	0.999965	1455.6	1172.89	1267.4	872.709	1254.79	1587.78	Tmcc3
ENSMUSG00000020024	0.0580492	0.827893	0.999965	801.507	598.615	556.198	601.663	593.043	842.054	Cep83
ENSMUSG00000020027	1.12997	0.12041	0.999965	48.3134	56.7963	64.9658	81.9095	268.497	21.7505	Socs2
ENSMUSG00000020029	-0.263028	0.240781	0.999965	1954.84	2659.51	2043.57	2253.26	1834.28	1460.39	Nudt4
ENSMUSG00000020032	-1.36452	0.45703	0.999965	0	5.40917	45.59	0	5.42418	14.5003	Nuak1
ENSMUSG00000020038	0.0356466	0.873654	0.999965	2191.45	1714.71	1396.19	1807.22	1569.39	2058.01	Cry1
ENSMUSG00000020048	0.0439431	0.831067	0.999965	1704.6	1889.6	2200.86	2296.45	1992.48	1684.11	Hsp90b1
ENSMUSG00000020052	0.397612	0.41362	0.999965	149.895	156.866	95.7391	220.411	229.623	79.7517	Ascl1
ENSMUSG00000020056	-1.2765	0.45904	0.999965	7.43283	36.0611	1.13975	0	7.23223	11.3931	Washc3
ENSMUSG00000020059	-0.180851	0.686496	0.999965	116.448	202.844	276.959	247.962	156.397	121.181	Sycp3
ENSMUSG00000020061	1.20098	0.0922493	0.999965	42.1194	34.2581	72.944	87.8666	226.911	27.9649	Mybpc1
ENSMUSG00000020063	-0.167441	0.442004	0.999965	2706.79	2865.96	2535.95	3118.52	2215.78	1884	Sirt1
ENSMUSG00000020064	0.111978	0.713286	0.999965	393.94	561.652	499.211	719.315	447.494	404.973	Herc4
ENSMUSG00000020067	0.0873382	0.870605	0.999965	60.7015	228.988	166.404	254.664	126.564	103.574	Mypn
ENSMUSG00000020069	-0.00142387	0.996031	0.999965	398.895	429.127	421.708	463.906	470.095	313.828	Hnrnph3
ENSMUSG00000020070	-0.699919	0.0587883	0.999965	188.298	247.019	328.248	160.096	146.453	163.646	Rufy2
ENSMUSG00000020072	-1.56691	0.118451	0.999965	22.2985	41.4703	42.1708	23.0836	7.23223	5.17868	Pbld2
ENSMUSG00000020074	-0.024645	0.909511	0.999965	2706.79	3351.88	3030.6	3592.85	3155.06	2186.44	Ccar1
ENSMUSG00000020075	0.0857265	0.774386	0.999965	1263.58	2357.5	1659.48	2644.19	1837.89	1121.7	Ddx21
ENSMUSG00000020076	0.141079	0.692658	0.999965	250.239	249.723	178.941	275.514	288.385	184.361	Ddx50
ENSMUSG00000020077	-0.160251	0.576362	0.999965	514.104	381.346	431.965	393.166	327.259	467.117	Srgn
ENSMUSG00000020078	0.077716	0.803138	0.999965	725.94	444.453	434.245	414.015	552.362	727.087	Vps26a
ENSMUSG00000020079	0.000451142	0.99876	0.999965	865.925	567.963	493.512	622.512	518.913	786.124	Supv3l1
ENSMUSG00000020083	0.203951	0.370798	0.999965	3761.01	2571.16	4119.06	3114.8	4180.23	4742.64	Fam241b
ENSMUSG00000020087	0.670064	0.323048	0.999965	63.1791	58.5993	49.0093	164.564	79.5546	26.9292	Tysnd1
ENSMUSG00000020088	-0.54033	0.244554	0.999965	126.358	209.155	177.801	71.4847	167.245	114.967	Sar1a
ENSMUSG00000020089	0.504496	0.112783	0.999965	339.433	355.202	278.099	532.412	542.418	304.507	Ppa1
ENSMUSG00000020091	-0.10201	0.831377	0.999965	94.1492	117.199	103.717	99.7807	120.236	73.5373	Eif4ebp2
ENSMUSG00000020097	-1.20858	0.282881	0.999965	33.4478	33.3565	56.9875	24.5729	0	29.0006	Sgpl1
ENSMUSG00000020098	-1.19854	0.363958	0.999965	28.4925	24.3413	35.3323	0	4.52015	34.1793	Pcbd1
ENSMUSG00000020099	1.36956	0.0636137	0.999965	30.9701	41.4703	23.9348	95.3129	131.084	22.7862	Unc5b
ENSMUSG00000020100	1.15839	0.145739	0.999965	19.8209	27.0458	17.0963	29.0407	47.0095	67.3229	Slc29a3
ENSMUSG00000020107	0.501137	0.13324	0.999965	242.806	287.587	218.832	460.183	266.689	333.507	Anapc16
ENSMUSG00000020108	0.183257	0.661526	0.999965	198.209	175.798	273.54	386.464	160.013	187.468	Ddit4
ENSMUSG00000020109	-0.445043	0.167201	0.999965	444.731	549.031	348.764	388.698	366.132	230.969	Dnajb12
ENSMUSG00000020111	0.024554	0.955403	0.999965	177.149	167.684	243.907	319.447	122.948	155.36	Micu1
ENSMUSG00000020114	-0.186132	0.254145	0.999965	5281.03	5534.48	4970.45	4846.07	4617.78	4411.2	Cand1
ENSMUSG00000020115	-0.317089	0.539098	0.999965	127.597	124.411	62.6863	94.5683	74.1304	83.8947	Tbk1
ENSMUSG00000020116	-0.0909061	0.799402	0.999965	454.642	737.45	446.782	690.274	583.099	265.149	Pno1
ENSMUSG00000020120	0.313733	0.309659	0.999965	336.955	272.261	323.689	332.851	331.779	495.082	Plek
ENSMUSG00000020121	0.223069	0.540931	0.999965	195.731	231.693	288.357	192.115	275.729	368.722	Srgap1
ENSMUSG00000020122	0.128288	0.717991	0.999965	330.761	215.465	338.506	275.514	244.992	446.403	Egfr
ENSMUSG00000020124	0.0859865	0.697423	0.999965	5865.74	3945.99	5422.93	4537.04	4730.79	6902.15	Usp15
ENSMUSG00000020128	-0.402302	0.220465	0.999965	252.716	267.754	243.907	191.37	193.462	193.683	Vps54
ENSMUSG00000020130	-0.0582602	0.850379	0.999965	3481.04	1821.99	2370.68	1739.46	1737.54	3893.33	Tbc1d15
ENSMUSG00000020132	0.101371	0.741852	0.999965	450.925	281.277	395.493	338.808	387.829	482.653	Rab21
ENSMUSG00000020133	-0.577548	0.384545	0.999965	101.582	110.888	42.1708	97.5468	41.5853	31.0721	2310011J03Rik
ENSMUSG00000020134	-0.416082	0.31766	0.999965	374.119	291.194	245.046	110.206	335.395	237.184	Peli1
ENSMUSG00000020135	-0.263732	0.355915	0.999965	547.552	834.815	674.732	407.314	675.31	632.835	Apc2
ENSMUSG00000020137	-1.21136	0.420885	0.999965	27.2537	14.4244	10.2578	0	16.2725	6.21442	Thap2
ENSMUSG00000020140	0.115637	0.920884	0.999965	13.6269	20.7351	29.6335	40.9548	27.1209	1.03574	Lgr5
ENSMUSG00000020142	1.05955	0.105872	0.999965	53.2686	45.9779	54.708	147.437	143.741	29.0006	Slc1a4
ENSMUSG00000020143	-1.35234	0.301649	0.999965	84.2388	16.2275	15.9565	0	5.42418	40.3937	Dock2
ENSMUSG00000020149	0.110207	0.705446	0.999965	392.701	427.324	327.108	333.595	488.176	417.402	Rab1
ENSMUSG00000020151	-0.102722	0.757481	0.999965	364.209	355.202	275.82	256.153	252.224	419.473	Ptprr
ENSMUSG00000020152	-0.24171	0.359232	0.999965	1257.39	946.604	812.642	790.055	677.118	1084.42	Actr2
ENSMUSG00000020153	-0.252869	0.773351	0.999965	16.1045	68.5161	22.795	22.339	43.3934	24.8577	Ndufs7
ENSMUSG00000020154	-0.462466	0.559963	0.999965	47.0746	44.1749	58.1273	37.2316	60.57	10.3574	Ptprb
ENSMUSG00000020156	0.203498	0.673701	0.999965	79.2836	218.17	119.674	208.497	155.493	117.038	Mum1
ENSMUSG00000020159	-0.910376	0.212366	0.999965	70.6119	47.781	52.4285	15.6373	44.2974	31.0721	Gabrp
ENSMUSG00000020163	0.0593771	0.957266	0.999965	11.1493	23.4397	12.5373	23.8282	10.8484	14.5003	Uqcr11
ENSMUSG00000020166	-0.0461458	0.857338	0.999965	709.836	675.245	675.872	641.873	518.009	836.875	Cnot2
ENSMUSG00000020167	0.190935	0.607402	0.999965	533.925	519.28	331.667	246.473	656.325	679.443	Tcf3
ENSMUSG00000020169	-0.383577	0.821047	0.999965	12.3881	0	55.8478	0	2.71209	49.7154	Best3
ENSMUSG00000020170	0.216975	0.494341	0.999965	241.567	276.769	221.112	316.469	289.289	253.755	Frs2
ENSMUSG00000020171	0.106266	0.671114	0.999965	1285.88	909.642	1311.85	1006.74	1157.16	1611.61	Yeats4
ENSMUSG00000020173	0.479592	0.0299257	0.999965	665.239	706.798	653.077	870.475	902.221	1052.31	Cobl
ENSMUSG00000020176	-0.324919	0.301342	0.999965	419.955	287.587	372.698	245.729	341.723	274.47	Grb10
ENSMUSG00000020180	0.256308	0.486261	0.999965	203.164	148.752	184.64	224.134	171.766	244.434	Snrpd3
ENSMUSG00000020181	0.172444	0.458997	0.999965	2068.81	1473.1	1523.85	1476.61	1909.31	2323.16	Nav3
ENSMUSG00000020183	0.0825412	0.891753	0.999965	84.2388	37.8642	71.8043	52.8689	64.1861	88.0376	Cpm
ENSMUSG00000020184	0.0250983	0.914587	0.999965	1544.79	1560.55	981.325	1394.7	1257.5	1507	Mdm2
ENSMUSG00000020185	0.0526642	0.923781	0.999965	213.075	180.306	417.149	423.696	56.0498	360.436	E2f7
ENSMUSG00000020189	-0.173334	0.404015	0.999965	3839.06	3193.21	2695.51	2440.9	2800.68	3385.82	Osbpl8
ENSMUSG00000020190	-0.0894946	0.78285	0.999965	395.179	609.433	354.462	332.106	561.402	385.294	Mknk2
ENSMUSG00000020196	0.00529318	0.978421	0.999965	2840.58	3275.25	2302.3	2805.77	3023.98	2620.41	Cabin1
ENSMUSG00000020198	0.417239	0.0757804	0.999965	771.776	927.672	653.077	1094.61	904.029	1144.49	Ap3d1
ENSMUSG00000020205	-0.74688	0.162032	0.999965	141.224	72.1222	159.565	92.3344	80.4586	48.6796	Phlda1
ENSMUSG00000020211	0.546827	0.272738	0.999965	61.9403	155.063	117.394	238.282	134.7	116.003	Sf3a2
ENSMUSG00000020212	-0.313631	0.383362	0.999965	198.209	222.677	222.251	205.518	157.301	154.325	Mdm1
ENSMUSG00000020218	2.42607	0.164419	0.999965	0	0	10.2578	15.6373	8.13626	31.0721	Wif1
ENSMUSG00000020219	1.38189	0.305048	0.999965	3.71642	35.1596	0	73.7186	18.9846	9.32163	Timm13
ENSMUSG00000020220	0.219727	0.387121	0.999965	1149.61	1495.64	1045.15	1455.76	1818	1024.34	Vps13d
ENSMUSG00000020224	0.340658	0.392011	0.999965	232.895	358.808	142.469	387.209	222.391	321.078	Llph
ENSMUSG00000020226	0.672433	0.472253	0.999965	11.1493	21.6367	21.6553	21.5943	41.5853	23.8219	Slc5a4b
ENSMUSG00000020227	1.18528	0.108143	0.999965	22.2985	51.3871	15.9565	65.5276	95.8271	43.5009	Irak3
ENSMUSG00000020228	-0.227686	0.432986	0.999965	318.373	475.105	421.708	355.19	335.395	348.008	Helb
ENSMUSG00000020230	-0.0486317	0.893006	0.999965	493.045	256.936	315.711	225.624	370.652	433.974	Prmt2
ENSMUSG00000020231	0.328242	0.611131	0.999965	45.8358	44.1749	53.5683	39.4655	55.1458	85.9661	Dip2a
ENSMUSG00000020232	0.102716	0.797124	0.999965	141.224	192.025	330.528	261.366	259.456	191.611	Hmg20b
ENSMUSG00000020234	-0.338079	0.81767	0.999965	11.1493	22.5382	4.559	2.97853	25.3128	2.07147	4930404N11Rik
ENSMUSG00000020235	-0.762414	0.0652185	0.999965	226.701	185.715	256.444	81.9095	148.261	164.682	Fzr1
ENSMUSG00000020238	0.162885	0.857368	0.999965	7.43283	39.6672	51.2888	59.5706	29.833	20.7147	Ncln
ENSMUSG00000020246	0.47951	0.572186	0.999965	56.9851	45.0764	10.2578	17.1265	64.1861	75.6088	Hcfc2
ENSMUSG00000020248	-0.201648	0.522867	0.999965	748.239	975.453	965.369	1081.21	842.555	413.259	Nfyb
ENSMUSG00000020250	-0.0685796	0.882676	0.999965	91.6716	175.798	139.05	88.6112	150.973	149.146	Txnrd1
ENSMUSG00000020253	1.28751	0.362631	0.999965	0	14.4244	7.97825	14.8926	21.6967	18.6433	Ppm1m
ENSMUSG00000020255	-0.210848	0.279327	0.999965	2610.16	2763.18	2370.68	2514.62	2322.45	1852.93	D10Wsu102e
ENSMUSG00000020256	-1.24196	0.2629	0.999965	7.43283	31.5535	37.6118	12.6587	6.3282	13.4646	Aldh1l2
ENSMUSG00000020257	-0.0776051	0.737077	0.999965	1026.97	1008.81	756.794	812.394	848.883	986.021	Wdr82
ENSMUSG00000020260	0.286534	0.323595	0.999965	593.388	384.952	378.397	551.028	463.767	639.05	Pofut2
ENSMUSG00000020261	0.658591	0.35023	0.999965	65.6567	27.0458	27.354	63.2937	39.7773	85.9661	Slc36a1
ENSMUSG00000020262	-0.187595	0.765239	0.999965	49.5522	49.584	96.8788	65.5276	66.8982	39.358	Adarb1
ENSMUSG00000020263	-1.26429	0.191129	0.999965	22.2985	30.652	45.59	20.1051	6.3282	14.5003	Appl2
ENSMUSG00000020265	-0.053942	0.837266	0.999965	478.179	445.355	482.115	461.672	386.925	505.439	Sumo3
ENSMUSG00000020267	0.310727	0.619499	0.999965	58.2239	30.652	71.8043	67.7615	75.0344	55.9298	Hint1
ENSMUSG00000020268	-1.25347	0.219301	0.999965	6.19403	43.2733	53.5683	17.1265	12.6564	13.4646	Lyrm7
ENSMUSG00000020271	-0.166172	0.567225	0.999965	573.567	357.907	465.018	440.822	356.188	446.403	Fbxw11
ENSMUSG00000020272	0.00558625	0.984975	0.999965	538.88	945.703	781.869	949.406	809.106	516.833	Stk10
ENSMUSG00000020273	0.488039	0.243463	0.999965	109.015	100.971	166.404	195.838	148.261	183.325	Papolg
ENSMUSG00000020275	0.403804	0.623441	0.999965	90.4328	22.5382	15.9565	67.0169	25.3128	77.6802	Rel
ENSMUSG00000020277	-0.362196	0.314597	0.999965	473.224	203.745	414.869	314.235	274.825	258.934	Pfkl
ENSMUSG00000020280	-1.31579	0.227675	0.999965	11.1493	25.2428	50.149	4.46779	10.8484	19.679	Pus10
ENSMUSG00000020282	-0.136995	0.917288	0.999965	12.3881	21.6367	35.3323	0	49.7216	13.4646	Rhbdf1
ENSMUSG00000020283	0.024603	0.956616	0.999965	362.97	142.441	362.441	339.552	137.412	404.973	Pex13
ENSMUSG00000020284	-0.0900293	0.90299	0.999965	70.6119	27.9474	69.5248	19.3604	57.8579	80.7875	1810043G02Rik
ENSMUSG00000020286	0.373734	0.642802	0.999965	117.687	34.2581	30.7733	13.4034	131.988	91.1448	1700093K21Rik
ENSMUSG00000020288	-0.479135	0.308121	0.999965	139.985	121.706	205.155	84.1434	88.5949	162.611	Ahsa2
ENSMUSG00000020289	-0.144739	0.897246	0.999965	13.6269	7.21222	34.1925	24.5729	13.5604	11.3931	Nprl3
ENSMUSG00000020290	0.21428	0.317534	0.999965	2677.06	3265.33	3434.07	4608.53	3356.66	2911.46	Xpo1
ENSMUSG00000020300	0.0485741	0.82701	0.999965	1932.54	1269.35	1824.74	1632.98	1596.52	1967.9	Cpeb4
ENSMUSG00000020303	-1.06982	0.28519	0.999965	22.2985	33.3565	22.795	14.8926	9.04029	13.4646	Stc2
ENSMUSG00000020305	1.63678	0.191345	0.999965	11.1493	27.9474	0	8.19095	90.4029	23.8219	Asb3
ENSMUSG00000020307	0.266817	0.218236	0.999965	802.746	718.518	697.527	851.114	906.741	911.448	Cdc34
ENSMUSG00000020308	-0.477906	0.746206	0.999965	0	32.455	12.5373	11.9141	8.13626	12.4288	Tpgs1
ENSMUSG00000020311	-0.0446625	0.946034	0.999965	47.0746	61.3039	39.8913	37.9762	46.1055	60.0727	Erlec1
ENSMUSG00000020315	-0.114682	0.844587	0.999965	3432.73	1770.6	2440.21	1459.48	1407.57	4192.66	Sptbn1
ENSMUSG00000020317	0.788402	0.502812	0.999965	3.71642	33.3565	13.677	51.3796	33.4491	3.10721	Theg
ENSMUSG00000020319	-0.386756	0.720344	0.999965	32.2089	29.7504	7.97825	5.95706	28.0249	19.679	Wdpcp
ENSMUSG00000020321	0.0788349	0.91219	0.999965	92.9104	32.455	158.425	182.435	25.3128	91.1448	Mdh1
ENSMUSG00000020326	0.0143977	0.974188	0.999965	115.209	158.669	109.416	131.8	158.205	97.3592	Ccng1
ENSMUSG00000020328	0.0616125	0.891592	0.999965	159.806	114.494	104.857	139.991	161.821	93.2163	Nudcd2
ENSMUSG00000020329	0.0953716	0.778272	0.999965	272.537	477.81	446.782	518.264	480.04	280.685	Polrmt
ENSMUSG00000020330	0.067551	0.731757	0.999965	1611.69	1876.98	2208.84	1964.34	1921.06	2085.97	Hmmr
ENSMUSG00000020332	-0.127435	0.866294	0.999965	21.0597	88.3498	52.4285	23.8282	73.2264	51.7868	Meikin
ENSMUSG00000020333	0.625991	0.378572	0.999965	44.597	45.0764	28.4938	27.5514	64.1861	91.1448	Acsl6
ENSMUSG00000020340	0.0912345	0.842767	0.999965	174.672	160.472	249.605	88.6112	266.689	268.256	Cyfip2
ENSMUSG00000020346	0.579012	0.39983	0.999965	40.8806	47.781	30.7733	84.8881	33.4491	60.0727	Mgat1
ENSMUSG00000020349	-0.0971338	0.656351	0.999965	822.567	930.377	968.788	877.921	903.125	763.338	Ppp2ca
ENSMUSG00000020354	0.0752412	0.901368	0.999965	58.2239	107.282	47.8695	46.9118	103.059	75.6088	Sgcd
ENSMUSG00000020357	-1.65594	0.658081	0.999965	2.47761	0	62.6863	0	0	20.7147	Flt4
ENSMUSG00000020358	-0.0786941	0.64157	0.999965	4375.46	4882.68	4603.45	4656.93	3965.98	4503.38	Hnrnpab
ENSMUSG00000020359	-0.356222	0.230547	0.999965	558.701	419.211	409.17	437.099	357.092	287.935	Phykpl
ENSMUSG00000020361	-0.0503824	0.851075	0.999965	920.433	1175.59	1023.5	1160.88	1207.78	643.192	Hspa4
ENSMUSG00000020362	0.0308818	0.925171	0.999965	457.119	460.681	425.127	265.834	487.272	620.406	Cnot6
ENSMUSG00000020363	-0.0886299	0.953803	0.999965	1.23881	17.129	41.031	0	49.7216	6.21442	Gfpt2
ENSMUSG00000020366	-0.164599	0.552376	0.999965	578.522	429.127	561.897	414.015	417.662	568.619	Mapk9
ENSMUSG00000020368	0.110775	0.55543	0.999965	2831.91	3026.43	2289.76	2980.02	3091.78	2727.09	Canx
ENSMUSG00000020372	0.259893	0.506587	0.999965	252.716	265.049	133.351	331.361	252.224	195.754	Rack1
ENSMUSG00000020375	0.0227576	0.94157	0.999965	402.612	358.808	304.313	362.636	273.921	446.403	Rufy1
ENSMUSG00000020376	0.85958	0.398241	0.999965	6.19403	36.9627	13.677	48.4011	10.8484	44.5367	Rnf130
ENSMUSG00000020380	-0.0710954	0.772062	0.999965	858.492	928.574	1222.95	842.924	848.883	1174.53	Rad50
ENSMUSG00000020381	0.033446	0.945492	0.999965	110.254	116.297	174.382	207.008	124.756	77.6802	Mrnip
ENSMUSG00000020385	-0.307499	0.369067	0.999965	266.343	212.761	288.357	230.091	215.159	174.004	Clk4
ENSMUSG00000020386	0.507357	0.420439	0.999965	59.4627	50.4856	33.0528	80.4203	75.9385	46.6081	Sar1b
ENSMUSG00000020387	0.226847	0.354144	0.999965	978.656	820.391	926.617	922.599	885.045	1382.71	Jade2
ENSMUSG00000020389	0.66317	0.556831	0.999965	6.19403	22.5382	10.2578	32.7638	12.6564	16.5718	Cdkl3
ENSMUSG00000020390	0.271999	0.548845	0.999965	143.701	100.971	224.531	143.714	272.113	150.182	Ube2b
ENSMUSG00000020392	0.0821578	0.870087	0.999965	75.5671	98.2666	85.4813	72.9739	91.307	110.824	Cdkn2aipnl
ENSMUSG00000020393	-0.0905826	0.82224	0.999965	225.463	421.915	263.282	178.712	240.472	438.117	Kremen1
ENSMUSG00000020396	0.214802	0.73347	0.999965	42.1194	173.093	176.661	51.3796	274.825	129.467	Nefh
ENSMUSG00000020397	-0.313773	0.422497	0.999965	206.881	148.752	178.941	164.564	130.18	134.646	Med7
ENSMUSG00000020399	1.38773	0.379195	0.999965	18.5821	3.60611	0	4.46779	47.0095	6.21442	Havcr2
ENSMUSG00000020400	0.240656	0.451922	0.999965	258.91	430.93	361.301	527.2	358.9	356.293	Tnip1
ENSMUSG00000020402	-0.429967	0.0761371	0.999965	595.865	658.116	714.624	466.14	526.145	469.189	Vdac1
ENSMUSG00000020407	-1.14307	0.108493	0.999965	66.8955	54.0917	147.028	15.6373	69.6103	36.2508	Upp1
ENSMUSG00000020409	-0.504165	0.0783128	0.999965	1002.19	2004.1	1005.26	1016.42	788.314	1025.38	Slu7
ENSMUSG00000020412	0.244748	0.505474	0.999965	249	521.083	271.261	511.562	278.441	445.367	Ascc2
ENSMUSG00000020413	0.656805	0.0568186	0.999965	139.985	223.579	189.199	303.81	267.593	301.399	Hus1
ENSMUSG00000020415	0.340938	0.32395	0.999965	620.642	622.054	534.543	635.916	400.485	1215.95	Pttg1
ENSMUSG00000020419	-0.47321	0.76245	0.999965	16.1045	18.0306	4.559	13.4034	0	14.5003	Hormad2
ENSMUSG00000020422	-0.26056	0.749367	0.999965	28.4925	149.654	27.354	21.5943	103.059	47.6439	Tns3
ENSMUSG00000020423	-0.901318	0.135929	0.999965	100.343	49.584	131.071	37.2316	62.378	50.7511	Btg2
ENSMUSG00000020424	0.470667	0.516006	0.999965	26.0149	128.017	26.2143	67.0169	123.852	60.0727	Gatsl3
ENSMUSG00000020430	-0.0158401	0.948159	0.999965	1017.06	1371.22	1154.57	1467.67	1139.08	896.948	Pes1
ENSMUSG00000020431	-0.61584	0.35882	0.999965	83	34.2581	71.8043	50.635	37.0652	35.215	Adcy1
ENSMUSG00000020432	-0.547561	0.663042	0.999965	35.9254	0	46.7298	14.148	22.6007	19.679	Tcn2
ENSMUSG00000020434	1.04396	0.12979	0.999965	24.7761	32.455	34.1925	45.4226	89.4989	53.8583	4921536K21Rik
ENSMUSG00000020435	0.767739	0.191412	0.999965	75.5671	34.2581	61.5465	113.184	59.6659	118.074	Osbp2
ENSMUSG00000020437	0.459607	0.474831	0.999965	58.2239	64.0085	34.1925	37.9762	95.8271	81.8232	Myo1g
ENSMUSG00000020439	-0.638772	0.114246	0.999965	211.836	548.129	613.186	415.505	248.608	217.505	Smtn
ENSMUSG00000020440	0.205584	0.588982	0.999965	158.567	155.964	137.91	156.373	169.958	195.754	Arf5
ENSMUSG00000020441	-0.73485	0.404594	0.999965	64.4179	23.4397	25.0745	21.5943	32.5451	13.4646	2310033P09Rik
ENSMUSG00000020444	-1.06854	0.498024	0.999965	64.4179	19.8336	0	0	29.833	10.3574	Guk1
ENSMUSG00000020447	0.211544	0.718258	0.999965	73.0895	109.085	79.7825	49.1457	178.094	76.6445	Npc1l1
ENSMUSG00000020448	-0.41907	0.152661	0.999965	750.716	458.878	574.434	376.784	402.293	555.155	Rnf185
ENSMUSG00000020451	0.447527	0.135591	0.999965	304.746	375.036	275.82	533.157	394.157	375.972	Limk2
ENSMUSG00000020453	0.107079	0.72568	0.999965	314.657	292.997	355.602	295.619	314.602	427.759	Patz1
ENSMUSG00000020454	0.225944	0.18994	0.999965	2838.1	2700.98	2448.18	3035.12	3150.54	3155.89	Eif4enif1
ENSMUSG00000020455	1.60029	0.0388422	0.999965	33.4478	31.5535	6.8385	106.482	60.57	50.7511	Trim11
ENSMUSG00000020456	-0.0363945	0.903586	0.999965	439.776	560.75	413.729	545.071	512.585	321.078	Ogdh
ENSMUSG00000020457	-0.0723104	0.820828	0.999965	251.478	454.37	365.86	316.469	377.884	326.257	Drg1
ENSMUSG00000020458	-0.109134	0.58923	0.999965	1429.58	1913.94	1894.27	1583.83	1701.38	1572.25	Rtn4
ENSMUSG00000020459	0.0499528	0.903084	0.999965	237.851	139.737	150.447	236.048	159.109	150.182	Mtif2
ENSMUSG00000020460	-0.00122469	0.997883	0.999965	162.284	344.384	218.832	373.805	243.184	107.717	Rps27a
ENSMUSG00000020461	0.0294599	0.956118	0.999965	75.5671	133.426	94.5993	156.373	92.211	61.1085	Clhc1
ENSMUSG00000020462	0.0815837	0.863657	0.999965	172.194	190.222	157.286	76.6971	191.654	282.756	Cfap36
ENSMUSG00000020463	-0.188867	0.450475	0.999965	969.985	1101.67	1276.52	1251.73	945.615	738.48	Ppp4r3b
ENSMUSG00000020464	0.08677	0.906197	0.999965	102.821	42.3718	19.3758	75.2078	37.9692	61.1085	Pnpt1
ENSMUSG00000020467	1.29074	0.489545	0.999965	4.95522	7.21222	7.97825	49.1457	0	0	Efemp1
ENSMUSG00000020471	0.0315513	0.967262	0.999965	30.9701	45.9779	28.4938	26.0621	33.4491	48.6796	Pold2
ENSMUSG00000020472	-0.209664	0.620196	0.999965	161.045	117.199	191.478	122.864	117.524	165.718	Zkscan17
ENSMUSG00000020474	0.0190304	0.952077	0.999965	493.045	316.436	310.012	307.533	383.308	443.295	Polm
ENSMUSG00000020476	0.29422	0.521614	0.999965	144.94	250.625	137.91	295.619	254.032	104.609	Dbnl
ENSMUSG00000020477	1.14106	0.249578	0.999965	3.71642	54.0917	17.0963	12.6587	95.8271	58.0013	Mrps24
ENSMUSG00000020481	0.258046	0.830507	0.999965	12.3881	4.50764	30.7733	9.68022	38.8733	8.28589	Ankrd36
ENSMUSG00000020482	0.0126046	0.961716	0.999965	1137.22	1646.19	1128.35	1729.04	1262.93	953.913	Ccdc117
ENSMUSG00000020483	0.362057	0.146131	0.999965	698.686	517.477	522.006	820.585	748.536	662.871	Dynll2
ENSMUSG00000020485	0.0361939	0.907543	0.999965	258.91	373.233	393.214	344.02	409.525	298.292	Supt4a
ENSMUSG00000020486	-0.215699	0.847726	0.999965	6.19403	32.455	21.6553	11.1695	9.04029	32.1078	Sept4
ENSMUSG00000020491	-0.108328	0.90099	0.999965	42.1194	53.1902	21.6553	14.8926	74.1304	19.679	2810021J22Rik
ENSMUSG00000020492	-0.168513	0.616602	0.999965	253.955	290.292	270.121	278.492	178.998	267.22	Ska2
ENSMUSG00000020493	0.349582	0.192426	0.999965	559.94	664.426	610.906	904.728	890.469	542.726	Prr11
ENSMUSG00000020495	0.357352	0.428032	0.999965	118.925	171.29	113.975	225.624	191.654	100.466	Smg8
ENSMUSG00000020496	-0.00585437	0.983566	0.999965	313.418	330.861	385.236	344.765	340.819	339.722	Rnf187
ENSMUSG00000020513	-0.204577	0.855296	0.999965	42.1194	17.129	4.559	9.68022	28.0249	17.6075	Tubd1
ENSMUSG00000020514	-0.791807	0.120291	0.999965	86.7164	104.577	185.779	69.2508	75.0344	73.5373	Mrpl22
ENSMUSG00000020515	0.0317198	0.8772	0.999965	2380.98	2355.69	1668.59	2108.8	2345.05	2094.26	Cnot8
ENSMUSG00000020516	0.123429	0.637821	0.999965	509.149	671.638	639.4	819.84	585.811	576.905	Rps6kb1
ENSMUSG00000020519	-0.0831865	0.689713	0.999965	1091.39	944.801	1096.44	1016.42	917.59	1022.27	Sap30l
ENSMUSG00000020521	0.638475	0.168754	0.999965	106.537	143.343	69.5248	205.518	119.332	172.968	Rnft1
ENSMUSG00000020522	0.0311422	0.94196	0.999965	157.328	125.312	121.953	125.843	175.382	111.86	Mfap3
ENSMUSG00000020523	0.301385	0.591292	0.999965	45.8358	73.9253	75.2235	62.5491	84.0747	94.252	Fam114a2
[truncated: 12,466 more rows]
